# Supplementary material for: Bis[μ-N′-(2-oxidobenzyl­idene)thio­phene-2-carbohydrazidato]bis­[dimethanol­nickel(II)]
Source: Acta Crystallogr Sect E Struct Rep Online. 2011 Jun 11;67(Pt 7):m910. doi: 10.1107/S160053681102143X (PMC3152025; doi:10.1107/S160053681102143X)
Supplement: Supplementary file 1 [file e-67-0m910-sup1.cif]

##############################################################################
#                                                                            #
# This CIF contains the data in a paper accepted for publication in          #
# Acta Crystallographica Section E. It conforms to the requirements of       #
# Notes for Authors for Acta Crystallographica Section E, and has been       #
# peer reviewed under the auspices of the IUCr Commission on Journals.       #
#                                                                            #
# Full details of the Crystallographic Information File format               #
# are given in the paper "The Crystallographic Information File (CIF):       #
# a New Standard Archive File for Crystallography" by S. R. Hall, F. H.      #
# Allen and I. D. Brown [Acta Cryst. (1991), A47, 655-685].                  #
#                                                                            #
# The current version of the core CIF dictionary is obtainable from          #
# ftp://ftp.iucr.org/pub/cif_core.dic.                                       #
#                                                                            #
# Software is freely available for graphical display of the structure(s)     #
# in this CIF. For information consult the CIF software page                 #
# http://www.iucr.org/resources/cif/software.                                #
#                                                                            #
# This file may be used for bona fide research purposes within the           #
# scientific community so long as proper attribution is given to the journal # 
# article from which it was obtained.                                        #
#                                                                            #
##############################################################################
data_global
_audit_creation_method     'from SHELXL-97'
_journal_date_recd_electronic     2011-03-02
_journal_date_accepted     2011-06-03
_journal_name_full     'Acta Crystallographica, Section E'
_journal_year     2011
_journal_volume     67
_journal_issue      7
_journal_page_first     m910
_journal_page_last     m910
_journal_paper_category     QM
_journal_coeditor_code     BV2181
_publ_contact_author_name     'Wen-Shi Wu'
_publ_contact_author_address
;
College of Materials Science and Engineering
Huaqiao University
Xiamen, Fujian 361021
People's Republic of China
;
_publ_contact_author_email     wws@hqu.edu.cn
_publ_contact_author_fax     '+86-592-6162225'
_publ_contact_author_phone     '+86-15980998536'
_publ_section_title
;\
Bis[\m-<i>N</i>'-(2-oxidobenzylidene)thiophene-2-carbohydrazidato]\
bis[dimethanolnickel(II)]
;
loop_
    _publ_author_name
    _publ_author_address
    'Jian-Hua Ma'
;
College of Materials Science and Engineering
Huaqiao University
Xiamen, Fujian 361021
People's Republic of China
;
    'Wen-Shi Wu'
;
College of Materials Science and Engineering
Huaqiao University
Xiamen, Fujian 361021
People's Republic of China
;
    'Xiao-Qing Zhang'
;
College of Materials Science and Engineering
Huaqiao University
Xiamen, Fujian 361021
People's Republic of China
;
    'Sheng-Jiao Tang'
;
College of Materials Science and Engineering
Huaqiao University
Xiamen, Fujian 361021
People's Republic of China
;
    'Xin-Yong Lin'
;
College of Materials Science and Engineering
Huaqiao University
Xiamen, Fujian 361021
People's Republic of China
;
data_I
_audit_creation_method     SHELXL-97
_chemical_name_systematic
;
Bis[\m-<i>N</i>'-(2-oxidobenzylidene)thiophene-2-
carbohydrazidato]bis[dimethanolnickel(II)]
;
_chemical_name_common     ?
_chemical_formula_moiety     'C28 H32 N4 Ni2 O8 S2'
_chemical_formula_sum     'C28 H32 N4 Ni2 O8 S2'
_chemical_formula_iupac     '[Ni2 (C12 H8 N2 O2 S)2 (C H4 O)4]'
_chemical_formula_weight     734.12
_chemical_melting_point     ?
_symmetry_cell_setting     monoclinic
_symmetry_space_group_name_H-M     'P 21/n'
_symmetry_space_group_name_Hall     '-P 2yn'
loop_
    _symmetry_equiv_pos_as_xyz
    'x, y, z'
    '-x+1/2, y+1/2, -z+1/2'
    '-x, -y, -z'
    'x-1/2, -y-1/2, z-1/2'
_cell_length_a     13.7958(14)
_cell_length_b     7.8880(8)
_cell_length_c     14.4219(16)
_cell_angle_alpha     90.00
_cell_angle_beta     104.6720(10)
_cell_angle_gamma     90.00
_cell_volume     1518.2(3)
_cell_formula_units_Z     2
_cell_measurement_reflns_used     1552
_cell_measurement_theta_min     3.05
_cell_measurement_theta_max     27.480
_cell_measurement_temperature     293(2)
_exptl_crystal_description     Columnar
_exptl_crystal_colour     blue
_exptl_crystal_size_max     0.60
_exptl_crystal_size_mid     0.41
_exptl_crystal_size_min     0.39
_exptl_crystal_density_diffrn     1.606
_exptl_crystal_density_meas     ?
_exptl_crystal_density_method     'not measured'
_exptl_crystal_F_000     760
_exptl_absorpt_coefficient_mu     1.434
_exptl_absorpt_correction_type     multi-scan
_exptl_absorpt_process_details     '(SADABS; Sheldrick, 1996)'
_exptl_absorpt_correction_T_min     0.499
_exptl_absorpt_correction_T_max     0.572
_exptl_special_details
;
2011-03-01 # Formatted by IUCr publCIF system
;
_diffrn_ambient_temperature     293(2)
_diffrn_radiation_type     MoK\a
_diffrn_radiation_wavelength     0.71073
_diffrn_radiation_source     'fine-focus sealed tube'
_diffrn_radiation_monochromator     graphite
_diffrn_measurement_device_type     'Bruker SMART CCD'
_diffrn_measurement_method     \w
_diffrn_detector_area_resol_mean     0
_diffrn_reflns_number     11412
_diffrn_reflns_av_R_equivalents     0.0292
_diffrn_reflns_av_sigmaI/netI     0.0280
_diffrn_reflns_theta_min     3.05
_diffrn_reflns_theta_max     27.48
_diffrn_reflns_theta_full     25.00
_diffrn_measured_fraction_theta_max     0.995
_diffrn_measured_fraction_theta_full     0.995
_diffrn_reflns_limit_h_min     -17
_diffrn_reflns_limit_h_max     17
_diffrn_reflns_limit_k_min     0
_diffrn_reflns_limit_k_max     10
_diffrn_reflns_limit_l_min     0
_diffrn_reflns_limit_l_max     18
_diffrn_standards_number     ?
_diffrn_standards_interval_count     ?
_diffrn_standards_interval_time     ?
_diffrn_standards_decay_%     ?
_refine_special_details
;
 Refinement of F^2^ against ALL reflections.  The weighted R-factor wR and
 goodness of fit S are based on F^2^, conventional R-factors R are based
 on F, with F set to zero for negative F^2^. The threshold expression of
 F^2^ > 2sigma(F^2^) is used only for calculating R-factors(gt) etc. and is
 not relevant to the choice of reflections for refinement.  R-factors based
 on F^2^ are statistically about twice as large as those based on F, and R-
 factors based on ALL data will be even larger.
;
_reflns_number_total     3484
_reflns_number_gt     3137
_reflns_threshold_expression     I>2\s(I)
_refine_ls_structure_factor_coef     Fsqd
_refine_ls_matrix_type     full
_refine_ls_R_factor_all     0.0431
_refine_ls_R_factor_gt     0.0370
_refine_ls_wR_factor_gt     0.0857
_refine_ls_wR_factor_ref     0.0888
_refine_ls_goodness_of_fit_ref     1.112
_refine_ls_restrained_S_all     1.112
_refine_ls_number_reflns     3469
_refine_ls_number_parameters     217
_refine_ls_number_restraints     10
_refine_ls_hydrogen_treatment     constr
_refine_ls_weighting_scheme     calc
_refine_ls_weighting_details
         'calc w=1/[\s^2^(Fo^2^)+(0.0375P)^2^+0.8784P] where P=(Fo^2^+2Fc^2^)/3'
_atom_sites_solution_hydrogens     geom
_atom_sites_solution_primary     direct
_atom_sites_solution_secondary     difmap
_refine_ls_shift/su_max     0.000
_refine_ls_shift/su_mean     0.000
_refine_diff_density_max     0.357
_refine_diff_density_min     -0.337
_refine_ls_extinction_method     none
_refine_ls_extinction_coef     ?
loop_
    _atom_type_symbol
    _atom_type_description
    _atom_type_scat_dispersion_real
    _atom_type_scat_dispersion_imag
    _atom_type_scat_source
    'C' 'C' 0.0033 0.0016
                         'International Tables Vol C Tables 4.2.6.8 and 6.1.1.4'
    'H' 'H' 0.0000 0.0000
                         'International Tables Vol C Tables 4.2.6.8 and 6.1.1.4'
    'N' 'N' 0.0061 0.0033
                         'International Tables Vol C Tables 4.2.6.8 and 6.1.1.4'
    'Ni' 'Ni' 0.3393 1.1124
                         'International Tables Vol C Tables 4.2.6.8 and 6.1.1.4'
    'O' 'O' 0.0106 0.0060
                         'International Tables Vol C Tables 4.2.6.8 and 6.1.1.4'
    'S' 'S' 0.1246 0.1234
                         'International Tables Vol C Tables 4.2.6.8 and 6.1.1.4'
_computing_data_collection     'SMART (Bruker, 1999)'
_computing_cell_refinement     'SMART (Bruker, 1999)'
_computing_data_reduction     'SAINT (Bruker, 1999)'
_computing_structure_solution     'SHELXS97 (Sheldrick, 2008)'
_computing_structure_refinement     'SHELXL97 (Sheldrick, 2008)'
_computing_molecular_graphics     'SHELXTL (Sheldrick, 2008)'
_computing_publication_material     'SHELXTL (Sheldrick, 2008)'
loop_
    _atom_site_type_symbol
    _atom_site_label
    _atom_site_fract_x
    _atom_site_fract_y
    _atom_site_fract_z
    _atom_site_U_iso_or_equiv
    _atom_site_adp_type
    _atom_site_calc_flag
    _atom_site_refinement_flags
    _atom_site_occupancy
    _atom_site_symmetry_multiplicity
    _atom_site_disorder_assembly
    _atom_site_disorder_group
    Ni Ni1 0.39217(2) 0.56046(3) 0.449805(19) 0.02409(10) Uani d . 1 1 . .
    S S1A 0.03964(10) 0.9026(2) 0.32607(15) 0.0563(5) Uani d PD 0.881(3) 1 A 1
    C C1A 0.1016(3) 0.7392(5) 0.3958(3) 0.0273(7) Uani d PD 0.881(3) 1 A 1
    C C2A 0.0491(6) 0.6804(10) 0.4605(6) 0.0408(11) Uani d PD 0.881(3) 1 A 1
    H H2AA 0.0709 0.5952 0.5056 0.049 Uiso calc PR 0.881(3) 1 A 1
    C C3A -0.0430(3) 0.7708(5) 0.4469(4) 0.0436(9) Uani d PD 0.881(3) 1 A 1
    H H3AA -0.0897 0.7471 0.4816 0.052 Uiso calc PR 0.881(3) 1 A 1
    C C4A -0.0570(3) 0.8928(6) 0.3797(3) 0.0495(10) Uani d PD 0.881(3) 1 A 1
    H H4AA -0.1127 0.9635 0.3643 0.059 Uiso calc PR 0.881(3) 1 A 1
    S S1B 0.0546(13) 0.687(2) 0.4652(14) 0.0563(5) Uani d PD 0.119(3) 1 A 2
    C C1B 0.104(3) 0.767(5) 0.379(3) 0.0273(7) Uani d PD 0.119(3) 1 A 2
    C C2B 0.053(3) 0.914(6) 0.338(4) 0.0408(11) Uani d PD 0.119(3) 1 A 2
    H H2BA 0.0773 1.0035 0.3088 0.049 Uiso calc PR 0.119(3) 1 A 2
    C C3B -0.046(2) 0.896(5) 0.352(2) 0.0436(9) Uani d PD 0.119(3) 1 A 2
    H H3BA -0.1026 0.9367 0.3086 0.052 Uiso calc PR 0.119(3) 1 A 2
    C C4B -0.049(3) 0.814(6) 0.433(3) 0.0495(10) Uani d PD 0.119(3) 1 A 2
    H H4BA -0.0992 0.8237 0.4652 0.059 Uiso calc PR 0.119(3) 1 A 2
    O O1 0.24595(12) 0.5752(2) 0.45082(12) 0.0313(4) Uani d . 1 1 A .
    O O2 0.53297(11) 0.57985(18) 0.43430(11) 0.0263(3) Uani d . 1 1 . .
    O O3 0.42607(13) 0.7737(2) 0.54454(13) 0.0401(4) Uani d . 1 1 . .
    H H16 0.4807 0.7471 0.5794 0.060 Uiso d R 1 1 . .
    O O4 0.36612(12) 0.3220(2) 0.36958(12) 0.0322(4) Uani d . 1 1 . .
    H H15 0.3433 0.3266 0.3113 0.048 Uiso d R 1 1 . .
    N N1 0.24055(14) 0.7622(2) 0.32434(14) 0.0288(4) Uani d . 1 1 A .
    N N2 0.34061(13) 0.7130(2) 0.33827(13) 0.0259(4) Uani d . 1 1 . .
    C C5 0.20199(16) 0.6862(3) 0.38915(16) 0.0262(4) Uani d . 1 1 . .
    C C6 0.39124(17) 0.7867(3) 0.28636(16) 0.0285(5) Uani d . 1 1 . .
    H H6A 0.3575 0.8637 0.2406 0.034 Uiso calc R 1 1 . .
    C C7 0.49684(16) 0.7591(3) 0.29352(16) 0.0260(4) Uani d . 1 1 . .
    C C8 0.56252(16) 0.6577(3) 0.36440(15) 0.0244(4) Uani d . 1 1 . .
    C C9 0.66258(17) 0.6423(3) 0.35929(17) 0.0317(5) Uani d . 1 1 . .
    H H9A 0.7066 0.5765 0.4047 0.038 Uiso calc R 1 1 . .
    C C10 0.69723(19) 0.7222(3) 0.28877(19) 0.0374(6) Uani d . 1 1 . .
    H H10A 0.7638 0.7088 0.2873 0.045 Uiso calc R 1 1 . .
    C C11 0.63412(19) 0.8220(3) 0.22015(18) 0.0375(6) Uani d . 1 1 . .
    H H11A 0.6578 0.8766 0.1731 0.045 Uiso calc R 1 1 . .
    C C12 0.53578(18) 0.8385(3) 0.22323(18) 0.0330(5) Uani d . 1 1 . .
    H H12A 0.4932 0.9049 0.1770 0.040 Uiso calc R 1 1 . .
    C C13 0.3631(3) 0.8355(4) 0.6013(3) 0.0574(8) Uani d . 1 1 . .
    H H13A 0.3956 0.9281 0.6402 0.086 Uiso calc R 1 1 . .
    H H13B 0.3503 0.7462 0.6419 0.086 Uiso calc R 1 1 . .
    H H13C 0.3009 0.8738 0.5602 0.086 Uiso calc R 1 1 . .
    C C14 0.3199(2) 0.1845(3) 0.4077(2) 0.0448(6) Uani d . 1 1 . .
    H H14A 0.2951 0.1025 0.3582 0.067 Uiso calc R 1 1 . .
    H H14B 0.2654 0.2271 0.4311 0.067 Uiso calc R 1 1 . .
    H H14C 0.3685 0.1319 0.4593 0.067 Uiso calc R 1 1 . .
loop_
    _atom_site_aniso_label
    _atom_site_aniso_U_11
    _atom_site_aniso_U_22
    _atom_site_aniso_U_33
    _atom_site_aniso_U_12
    _atom_site_aniso_U_13
    _atom_site_aniso_U_23
    Ni1 0.02149(15) 0.02730(16) 0.02132(16) 0.00196(10) 0.00142(11) 0.00409(11)
    S1A 0.0438(7) 0.0593(7) 0.0688(10) 0.0245(6) 0.0200(7) 0.0337(8)
    C1A 0.0267(11) 0.023(2) 0.028(2) 0.0005(12) 0.0005(12) 0.0056(11)
    C2A 0.036(2) 0.047(2) 0.043(2) -0.0097(15) 0.0153(15) -0.0102(16)
    C3A 0.0327(16) 0.051(3) 0.050(2) 0.0043(15) 0.0156(16) 0.0032(17)
    C4A 0.0349(18) 0.054(2) 0.062(3) 0.0181(15) 0.0165(17) 0.009(2)
    S1B 0.0438(7) 0.0593(7) 0.0688(10) 0.0245(6) 0.0200(7) 0.0337(8)
    C1B 0.0267(11) 0.023(2) 0.028(2) 0.0005(12) 0.0005(12) 0.0056(11)
    C2B 0.036(2) 0.047(2) 0.043(2) -0.0097(15) 0.0153(15) -0.0102(16)
    C3B 0.0327(16) 0.051(3) 0.050(2) 0.0043(15) 0.0156(16) 0.0032(17)
    C4B 0.0349(18) 0.054(2) 0.062(3) 0.0181(15) 0.0165(17) 0.009(2)
    O1 0.0240(8) 0.0361(9) 0.0320(9) 0.0034(6) 0.0040(7) 0.0105(7)
    O2 0.0248(8) 0.0310(8) 0.0210(8) 0.0017(6) 0.0018(6) 0.0074(6)
    O3 0.0373(9) 0.0399(10) 0.0386(10) 0.0025(7) 0.0015(8) -0.0098(8)
    O4 0.0360(9) 0.0334(8) 0.0236(8) -0.0058(7) 0.0008(7) -0.0022(7)
    N1 0.0247(9) 0.0312(10) 0.0276(10) 0.0051(7) 0.0012(8) 0.0040(8)
    N2 0.0222(9) 0.0284(9) 0.0239(10) 0.0017(7) 0.0000(7) 0.0028(7)
    C5 0.0247(10) 0.0264(10) 0.0244(11) 0.0013(8) 0.0003(9) -0.0003(8)
    C6 0.0308(11) 0.0272(11) 0.0238(11) 0.0025(9) -0.0001(9) 0.0051(9)
    C7 0.0301(11) 0.0241(10) 0.0220(11) -0.0029(8) 0.0034(9) 0.0003(8)
    C8 0.0275(11) 0.0249(10) 0.0195(10) -0.0028(8) 0.0035(8) -0.0023(8)
    C9 0.0274(11) 0.0382(12) 0.0280(12) 0.0012(9) 0.0045(9) 0.0032(10)
    C10 0.0277(12) 0.0489(14) 0.0360(14) -0.0027(10) 0.0088(10) 0.0009(11)
    C11 0.0397(14) 0.0458(14) 0.0292(13) -0.0085(11) 0.0127(11) 0.0070(11)
    C12 0.0367(13) 0.0327(12) 0.0273(12) -0.0011(10) 0.0042(10) 0.0070(9)
    C13 0.065(2) 0.0542(18) 0.059(2) -0.0006(15) 0.0263(17) -0.0225(15)
    C14 0.0552(17) 0.0366(13) 0.0403(15) -0.0131(12) 0.0080(13) 0.0013(11)
_geom_special_details
;
 All esds (except the esd in the dihedral angle between two l.s. planes)
 are estimated using the full covariance matrix.  The cell esds are taken
 into account individually in the estimation of esds in distances, angles
 and torsion angles; correlations between esds in cell parameters are only
 used when they are defined by crystal symmetry.  An approximate (isotropic)
 treatment of cell esds is used for estimating esds involving l.s. planes.
;
loop_
    _geom_bond_atom_site_label_1
    _geom_bond_atom_site_label_2
    _geom_bond_site_symmetry_2
    _geom_bond_distance
    _geom_bond_publ_flag
    Ni1 N2 . 1.9906(18) y
    Ni1 O2 . 2.0165(16) y
    Ni1 O1 . 2.0244(16) y
    Ni1 O2 3_666 2.0521(15) y
    Ni1 O3 . 2.1425(17) y
    Ni1 O4 . 2.1897(16) y
    S1A C4A . 1.704(4) ?
    S1A C1A . 1.722(3) ?
    C1A C2A . 1.397(8) ?
    C1A C5 . 1.474(4) ?
    C2A C3A . 1.427(8) ?
    C2A H2AA . 0.9300 ?
    C3A C4A . 1.345(5) ?
    C3A H3AA . 0.9300 ?
    C4A H4AA . 0.9300 ?
    S1B C1B . 1.680(18) ?
    S1B C4B . 1.710(18) ?
    C1B C2B . 1.41(2) ?
    C1B C5 . 1.47(3) ?
    C2B C3B . 1.43(2) ?
    C2B H2BA . 0.9300 ?
    C3B C4B . 1.344(19) ?
    C3B H3BA . 0.9300 ?
    C4B H4BA . 0.9300 ?
    O1 C5 . 1.285(3) ?
    O2 C8 . 1.330(3) ?
    O2 Ni1 3_666 2.0521(15) ?
    O3 C13 . 1.422(3) ?
    O3 H16 . 0.8200 ?
    O4 C14 . 1.436(3) ?
    O4 H15 . 0.8206 ?
    N1 C5 . 1.330(3) ?
    N1 N2 . 1.399(3) ?
    N2 C6 . 1.285(3) ?
    C6 C7 . 1.451(3) ?
    C6 H6A . 0.9300 ?
    C7 C12 . 1.409(3) ?
    C7 C8 . 1.427(3) ?
    C8 C9 . 1.406(3) ?
    C9 C10 . 1.381(3) ?
    C9 H9A . 0.9300 ?
    C10 C11 . 1.386(4) ?
    C10 H10A . 0.9300 ?
    C11 C12 . 1.375(4) ?
    C11 H11A . 0.9300 ?
    C12 H12A . 0.9300 ?
    C13 H13A . 0.9600 ?
    C13 H13B . 0.9600 ?
    C13 H13C . 0.9600 ?
    C14 H14A . 0.9600 ?
    C14 H14B . 0.9600 ?
    C14 H14C . 0.9600 ?
loop_
    _geom_angle_atom_site_label_1
    _geom_angle_atom_site_label_2
    _geom_angle_atom_site_label_3
    _geom_angle_site_symmetry_1
    _geom_angle_site_symmetry_3
    _geom_angle
    _geom_angle_publ_flag
    N2 Ni1 O2 . . 91.24(7) y
    N2 Ni1 O1 . . 79.53(7) y
    O2 Ni1 O1 . . 170.42(6) y
    N2 Ni1 O2 . 3_666 170.91(7) y
    O2 Ni1 O2 . 3_666 80.27(7) y
    O1 Ni1 O2 . 3_666 108.78(6) y
    N2 Ni1 O3 . . 90.93(8) y
    O2 Ni1 O3 . . 87.16(7) y
    O1 Ni1 O3 . . 90.41(7) y
    O2 Ni1 O3 3_666 . 85.43(7) y
    N2 Ni1 O4 . . 96.61(7) y
    O2 Ni1 O4 . . 92.32(6) y
    O1 Ni1 O4 . . 91.30(6) y
    O2 Ni1 O4 3_666 . 87.05(6) y
    O3 Ni1 O4 . . 172.44(7) y
    C4A S1A C1A . . 91.74(17) ?
    C2A C1A C5 . . 127.2(4) ?
    C2A C1A S1A . . 112.0(4) ?
    C5 C1A S1A . . 120.6(2) ?
    C1A C2A C3A . . 109.6(6) ?
    C1A C2A H2AA . . 125.2 ?
    C3A C2A H2AA . . 125.2 ?
    C4A C3A C2A . . 114.6(5) ?
    C4A C3A H3AA . . 122.7 ?
    C2A C3A H3AA . . 122.7 ?
    C3A C4A S1A . . 112.0(3) ?
    C3A C4A H4AA . . 124.0 ?
    S1A C4A H4AA . . 124.0 ?
    C1B S1B C4B . . 92.8(12) ?
    C2B C1B C5 . . 139(2) ?
    C2B C1B S1B . . 111.3(17) ?
    C5 C1B S1B . . 107.6(17) ?
    C1B C2B C3B . . 105(2) ?
    C1B C2B H2BA . . 127.7 ?
    C3B C2B H2BA . . 127.7 ?
    C4B C3B C2B . . 114(2) ?
    C4B C3B H3BA . . 122.8 ?
    C2B C3B H3BA . . 122.8 ?
    C3B C4B S1B . . 107.8(18) ?
    C3B C4B H4BA . . 126.1 ?
    S1B C4B H4BA . . 126.1 ?
    C5 O1 Ni1 . . 109.30(14) ?
    C8 O2 Ni1 . . 127.45(13) ?
    C8 O2 Ni1 . 3_666 132.76(14) ?
    Ni1 O2 Ni1 . 3_666 99.73(7) ?
    C13 O3 Ni1 . . 124.72(17) ?
    C13 O3 H16 . . 109.6 ?
    Ni1 O3 H16 . . 102.0 ?
    C14 O4 Ni1 . . 118.42(15) ?
    C14 O4 H15 . . 109.5 ?
    Ni1 O4 H15 . . 118.2 ?
    C5 N1 N2 . . 109.27(17) ?
    C6 N2 N1 . . 116.97(18) ?
    C6 N2 Ni1 . . 127.48(15) ?
    N1 N2 Ni1 . . 114.92(14) ?
    O1 C5 N1 . . 126.2(2) ?
    O1 C5 C1B . . 128.6(10) ?
    N1 C5 C1B . . 105.0(9) ?
    O1 C5 C1A . . 115.8(2) ?
    N1 C5 C1A . . 117.9(2) ?
    N2 C6 C7 . . 125.1(2) ?
    N2 C6 H6A . . 117.4 ?
    C7 C6 H6A . . 117.4 ?
    C12 C7 C8 . . 118.4(2) ?
    C12 C7 C6 . . 116.2(2) ?
    C8 C7 C6 . . 125.4(2) ?
    O2 C8 C9 . . 119.57(19) ?
    O2 C8 C7 . . 122.76(19) ?
    C9 C8 C7 . . 117.7(2) ?
    C10 C9 C8 . . 121.8(2) ?
    C10 C9 H9A . . 119.1 ?
    C8 C9 H9A . . 119.1 ?
    C9 C10 C11 . . 120.9(2) ?
    C9 C10 H10A . . 119.6 ?
    C11 C10 H10A . . 119.6 ?
    C12 C11 C10 . . 118.5(2) ?
    C12 C11 H11A . . 120.7 ?
    C10 C11 H11A . . 120.7 ?
    C11 C12 C7 . . 122.7(2) ?
    C11 C12 H12A . . 118.6 ?
    C7 C12 H12A . . 118.6 ?
    O3 C13 H13A . . 109.5 ?
    O3 C13 H13B . . 109.5 ?
    H13A C13 H13B . . 109.5 ?
    O3 C13 H13C . . 109.5 ?
    H13A C13 H13C . . 109.5 ?
    H13B C13 H13C . . 109.5 ?
    O4 C14 H14A . . 109.5 ?
    O4 C14 H14B . . 109.5 ?
    H14A C14 H14B . . 109.5 ?
    O4 C14 H14C . . 109.5 ?
    H14A C14 H14C . . 109.5 ?
    H14B C14 H14C . . 109.5 ?
loop_
    _geom_torsion_atom_site_label_1
    _geom_torsion_atom_site_label_2
    _geom_torsion_atom_site_label_3
    _geom_torsion_atom_site_label_4
    _geom_torsion_site_symmetry_1
    _geom_torsion_site_symmetry_2
    _geom_torsion_site_symmetry_3
    _geom_torsion_site_symmetry_4
    _geom_torsion
    _geom_torsion_publ_flag
    C4A S1A C1A C2A . . . . -1.0(5) ?
    C4A S1A C1A C5 . . . . -176.0(4) ?
    C5 C1A C2A C3A . . . . 176.7(5) ?
    S1A C1A C2A C3A . . . . 2.0(7) ?
    C1A C2A C3A C4A . . . . -2.3(7) ?
    C2A C3A C4A S1A . . . . 1.6(6) ?
    C1A S1A C4A C3A . . . . -0.4(4) ?
    C4B S1B C1B C2B . . . . 12(5) ?
    C4B S1B C1B C5 . . . . 178(3) ?
    C5 C1B C2B C3B . . . . 175(5) ?
    S1B C1B C2B C3B . . . . -26(5) ?
    C1B C2B C3B C4B . . . . 33(6) ?
    C2B C3B C4B S1B . . . . -25(5) ?
    C1B S1B C4B C3B . . . . 7(4) ?
    N2 Ni1 O1 C5 . . . . -7.40(15) ?
    O2 Ni1 O1 C5 3_666 . . . 168.79(14) ?
    O3 Ni1 O1 C5 . . . . 83.47(15) ?
    O4 Ni1 O1 C5 . . . . -103.89(15) ?
    N2 Ni1 O2 C8 . . . . -5.77(17) ?
    O2 Ni1 O2 C8 3_666 . . . 177.5(2) ?
    O3 Ni1 O2 C8 . . . . -96.64(17) ?
    O4 Ni1 O2 C8 . . . . 90.90(17) ?
    N2 Ni1 O2 Ni1 . . . 3_666 176.73(7) ?
    O2 Ni1 O2 Ni1 3_666 . . 3_666 0.0 ?
    O3 Ni1 O2 Ni1 . . . 3_666 85.85(7) ?
    O4 Ni1 O2 Ni1 . . . 3_666 -86.60(7) ?
    N2 Ni1 O3 C13 . . . . 97.2(2) ?
    O2 Ni1 O3 C13 . . . . -171.6(2) ?
    O1 Ni1 O3 C13 . . . . 17.7(2) ?
    O2 Ni1 O3 C13 3_666 . . . -91.1(2) ?
    N2 Ni1 O4 C14 . . . . -134.19(17) ?
    O2 Ni1 O4 C14 . . . . 134.29(17) ?
    O1 Ni1 O4 C14 . . . . -54.58(17) ?
    O2 Ni1 O4 C14 3_666 . . . 54.16(17) ?
    C5 N1 N2 C6 . . . . -174.3(2) ?
    C5 N1 N2 Ni1 . . . . -2.7(2) ?
    O2 Ni1 N2 C6 . . . . -1.2(2) ?
    O1 Ni1 N2 C6 . . . . 176.2(2) ?
    O3 Ni1 N2 C6 . . . . 85.9(2) ?
    O4 Ni1 N2 C6 . . . . -93.7(2) ?
    O2 Ni1 N2 N1 . . . . -171.80(14) ?
    O1 Ni1 N2 N1 . . . . 5.62(14) ?
    O3 Ni1 N2 N1 . . . . -84.62(15) ?
    O4 Ni1 N2 N1 . . . . 95.73(15) ?
    Ni1 O1 C5 N1 . . . . 9.3(3) ?
    Ni1 O1 C5 C1B . . . . -165(3) ?
    Ni1 O1 C5 C1A . . . . -167.0(3) ?
    N2 N1 C5 O1 . . . . -4.8(3) ?
    N2 N1 C5 C1B . . . . 171(2) ?
    N2 N1 C5 C1A . . . . 171.5(3) ?
    C2B C1B C5 O1 . . . . 159(5) ?
    S1B C1B C5 O1 . . . . 0(4) ?
    C2B C1B C5 N1 . . . . -17(7) ?
    S1B C1B C5 N1 . . . . -176(2) ?
    C2B C1B C5 C1A . . . . 166(16) ?
    S1B C1B C5 C1A . . . . 7(8) ?
    C2A C1A C5 O1 . . . . -1.0(7) ?
    S1A C1A C5 O1 . . . . 173.2(3) ?
    C2A C1A C5 N1 . . . . -177.7(5) ?
    S1A C1A C5 N1 . . . . -3.4(5) ?
    C2A C1A C5 C1B . . . . -174(11) ?
    S1A C1A C5 C1B . . . . 0(10) ?
    N1 N2 C6 C7 . . . . 176.82(19) ?
    Ni1 N2 C6 C7 . . . . 6.4(3) ?
    N2 C6 C7 C12 . . . . 173.4(2) ?
    N2 C6 C7 C8 . . . . -5.7(4) ?
    Ni1 O2 C8 C9 . . . . -172.88(15) ?
    Ni1 O2 C8 C9 3_666 . . . 3.8(3) ?
    Ni1 O2 C8 C7 . . . . 7.7(3) ?
    Ni1 O2 C8 C7 3_666 . . . -175.67(15) ?
    C12 C7 C8 O2 . . . . 179.0(2) ?
    C6 C7 C8 O2 . . . . -1.8(3) ?
    C12 C7 C8 C9 . . . . -0.4(3) ?
    C6 C7 C8 C9 . . . . 178.7(2) ?
    O2 C8 C9 C10 . . . . -179.3(2) ?
    C7 C8 C9 C10 . . . . 0.2(3) ?
    C8 C9 C10 C11 . . . . 0.3(4) ?
    C9 C10 C11 C12 . . . . -0.6(4) ?
    C10 C11 C12 C7 . . . . 0.4(4) ?
    C8 C7 C12 C11 . . . . 0.1(4) ?
    C6 C7 C12 C11 . . . . -179.1(2) ?
loop_
    _geom_hbond_atom_site_label_D
    _geom_hbond_atom_site_label_H
    _geom_hbond_atom_site_label_A
    _geom_hbond_site_symmetry_A
    _geom_hbond_distance_DH
    _geom_hbond_distance_HA
    _geom_hbond_distance_DA
    _geom_hbond_angle_DHA
    O3 H16 O4 3_666 0.82 2.13 2.920(2) 163.0
    O4 H15 N1 2_545 0.82 2.07 2.850(2) 159.4
    O4 H15 S1A 2_545 0.82 2.92 3.452(3) 124.7
