# Supplementary material for: Bis[μ-N′-(2-oxidobenzyl­idene)thio­phene-2-carbohydrazidato]bis­[dimethanol­nickel(II)]
Source: Acta Crystallogr Sect E Struct Rep Online. 2011 Jun 11;67(Pt 7):m910. doi: 10.1107/S160053681102143X (PMC3152025; doi:10.1107/S160053681102143X)
Supplement: Supplementary file 2 [file e-67-0m910-Isup2.hkl]

# 
# h,k,l, Fc-squared, Fo-squared, sigma(Fo-squared) and status flag 
# 
data_I
_shelx_title ' I         P 21/n       R = 0.04' 
_shelx_refln_list_code          4 
_shelx_F_calc_maximum      192.69 
_exptl_crystal_F_000       760.00 
_reflns_d_resolution_high  0.7700 
 
loop_ 
 _symmetry_equiv_pos_as_xyz 
 'x, y, z' 
 '-x+1/2, y+1/2, -z+1/2' 
 '-x, -y, -z' 
 'x-1/2, -y-1/2, z-1/2' 
 
_cell_length_a    13.7958 
_cell_length_b     7.8880 
_cell_length_c    14.4219 
_cell_angle_alpha  90.000 
_cell_angle_beta  104.672 
_cell_angle_gamma  90.000 
 
_shelx_F_squared_multiplier     1.000 
 
loop_ 
 _refln_index_h 
 _refln_index_k 
 _refln_index_l 
 _refln_F_squared_calc 
 _refln_F_squared_meas 
 _refln_F_squared_sigma 
 _refln_observed_status 
   2   0   0     9232.21     9074.53     91.08 o 
   4   0   0     4723.87     4446.01     53.07 o 
   6   0   0     2731.11     2805.55     29.98 o 
   8   0   0     1036.11      997.12     17.72 o 
  10   0   0       40.17       46.82      8.51 o 
  12   0   0      892.56      922.26     34.47 o 
  14   0   0     2466.98     2459.09     77.22 o 
  16   0   0        2.37       27.36     19.79 o 
   3   1   0       65.78       70.52      2.85 o 
   4   1   0     1705.53     1676.57     15.68 o 
   5   1   0     4290.31     4104.04     20.45 o 
   6   1   0     5192.96     5395.47     45.62 o 
   7   1   0        0.21        3.75      2.37 o 
   8   1   0     1074.91     1093.89     16.37 o 
   9   1   0      634.99      594.44     15.96 o 
  10   1   0      242.20      219.18      7.84 o 
  11   1   0        1.02        5.34      3.02 o 
  12   1   0       83.27       88.32      7.65 o 
  13   1   0     1350.87     1448.59     41.54 o 
  14   1   0       99.26       90.60     16.53 o 
  15   1   0      684.26      658.12     37.78 o 
  16   1   0       40.22       35.30     10.97 o 
  17   1   0       50.33       37.27     11.76 o 
   0   2   0    17619.67    19962.03    119.86 o 
   1   2   0     1566.68     1541.06     20.66 o 
   2   2   0      406.79      358.90      8.73 o 
   3   2   0        6.01       12.40      3.85 o 
   4   2   0      216.98      185.87      6.76 o 
   5   2   0       67.20       72.89      3.58 o 
   6   2   0     1418.44     1309.00     17.23 o 
   7   2   0     4074.37     4142.55     44.32 o 
   8   2   0      822.10      790.43     15.67 o 
   9   2   0      540.39      535.45     14.42 o 
  10   2   0      479.23      488.41     13.85 o 
  11   2   0      295.51      261.95     10.85 o 
  12   2   0      160.83      151.30      9.30 o 
  13   2   0      226.97      226.07     14.21 o 
  14   2   0      805.13      821.81     29.04 o 
  15   2   0      276.15      235.77     15.69 o 
  16   2   0       41.07       47.45     12.43 o 
   1   3   0     1968.24     1836.57     17.72 o 
   2   3   0     1423.36     1505.54     35.75 o 
   3   3   0      235.89      205.33      7.98 o 
   4   3   0      599.69      659.28     15.20 o 
   5   3   0      930.50      921.25     12.96 o 
   6   3   0     6232.16     6333.35     61.78 o 
   7   3   0       90.84       82.60      4.56 o 
   8   3   0     6174.63     6225.95     63.35 o 
   9   3   0      988.63     1083.66     20.65 o 
  10   3   0      152.31      141.77      8.83 o 
  11   3   0       73.69       71.71      7.27 o 
  12   3   0     1060.75     1097.20     31.61 o 
  13   3   0      466.20      453.05     20.26 o 
  14   3   0       60.04       45.76     11.63 o 
  15   3   0       11.84       11.99      5.87 o 
  16   3   0      185.03      184.50     14.05 o 
   0   4   0        4.46        6.52      4.65 o 
   1   4   0     2935.71     2870.40     28.80 o 
   2   4   0      494.36      497.32      9.49 o 
   3   4   0     1628.84     1559.94     18.36 o 
   4   4   0       75.91       83.58      5.52 o 
   5   4   0      991.40      995.01     16.30 o 
   6   4   0      335.45      312.80      9.55 o 
   7   4   0    11685.80    12472.72    105.70 o 
   8   4   0      211.86      208.68      8.11 o 
   9   4   0      152.39      152.27      9.24 o 
  10   4   0      797.28      835.96     23.49 o 
  11   4   0      391.96      426.90     16.11 o 
  12   4   0      226.60      218.00     11.41 o 
  13   4   0      428.16      409.25     17.05 o 
  14   4   0       14.28        9.45      7.88 o 
  15   4   0      193.17      211.33     20.04 o 
   1   5   0     4053.04     4221.77     40.34 o 
   2   5   0     6566.70     6794.67     50.28 o 
   3   5   0      444.34      452.26     15.98 o 
   4   5   0      819.86      791.35     18.78 o 
   5   5   0      140.82      121.04      5.92 o 
   6   5   0     1254.27     1253.96     18.06 o 
   7   5   0      255.94      254.87      8.89 o 
   8   5   0      109.35      118.82      6.74 o 
   9   5   0        6.47       11.30      4.33 o 
  10   5   0       99.13      110.42     11.67 o 
  11   5   0       13.36       16.12      4.97 o 
  12   5   0      511.45      510.16     22.71 o 
  13   5   0      487.48      505.09     32.08 o 
  14   5   0       10.44       10.60      7.34 o 
  15   5   0       86.74       81.94     16.56 o 
   0   6   0     2704.90     2784.43     45.78 o 
   1   6   0      924.87      932.74     15.65 o 
   2   6   0      444.89      442.46     11.01 o 
   3   6   0      748.23      754.34     14.20 o 
   4   6   0       83.77       72.65      5.27 o 
   5   6   0      173.58      195.16     10.26 o 
   6   6   0     1251.24     1289.08     23.81 o 
   7   6   0       68.43       62.26      7.22 o 
   8   6   0      399.12      391.80     20.35 o 
   9   6   0       27.61       22.51      7.09 o 
  10   6   0      238.77      242.86     16.08 o 
  11   6   0      283.95      257.69     16.99 o 
  12   6   0        5.34        9.91      9.95 o 
  13   6   0      154.98      152.78     15.91 o 
  14   6   0      637.12      660.30     34.63 o 
   1   7   0      842.25      895.84     18.16 o 
   2   7   0       22.12       14.94      3.95 o 
   3   7   0       77.68       71.46      7.10 o 
   4   7   0       67.34       62.23      7.81 o 
   5   7   0      348.85      337.70     14.34 o 
   6   7   0      202.40      220.93     14.24 o 
   7   7   0       21.45       28.54      6.13 o 
   8   7   0      128.21      138.03     14.08 o 
   9   7   0      177.09      175.32     15.65 o 
  10   7   0      165.19      190.76     15.95 o 
  11   7   0       15.24       14.67      7.58 o 
  12   7   0      272.21      266.20     19.42 o 
   0   8   0     1567.72     1777.90     51.82 o 
   1   8   0        1.64       13.58      5.31 o 
   2   8   0        2.03       14.78      4.57 o 
   3   8   0       77.56       75.32      8.26 o 
   4   8   0      907.68      918.46     22.82 o 
   5   8   0      189.38      212.01     16.25 o 
   6   8   0      188.28      181.07     11.25 o 
   7   8   0        6.93       16.49      5.30 o 
   8   8   0       95.80      103.77     15.43 o 
   9   8   0        7.82       14.28      5.51 o 
  10   8   0      107.19      120.24     13.48 o 
   1   9   0      225.11      260.42     14.53 o 
   2   9   0       10.47       12.88      5.59 o 
   3   9   0       73.88       75.62      8.82 o 
   4   9   0        0.13       18.29      7.40 o 
   5   9   0      998.84     1086.25     33.15 o 
   6   9   0      191.12      183.20     14.86 o 
   7   9   0        0.04        7.74     10.12 o 
   8   9   0       85.33      102.19     17.12 o 
   0  10   0      195.60      205.69     20.06 o 
   1  10   0      169.02      158.29     13.38 o 
   2  10   0       18.72       19.65      5.30 o 
   3  10   0        5.80       10.99      6.41 o 
 -17   0   1       18.24       17.17     10.42 o 
 -15   0   1      600.74      675.29     43.70 o 
 -13   0   1       53.34       30.07     15.10 o 
 -11   0   1     2651.71     2660.70     49.82 o 
  -9   0   1     4357.58     4296.18     63.21 o 
  -7   0   1       27.00       31.15      2.60 o 
  -5   0   1     7100.29     6968.91     90.96 o 
  -3   0   1    13415.22    13283.07    141.15 o 
   3   0   1    13010.03    12807.41     56.43 o 
   5   0   1     5809.56     5897.16     48.38 o 
   7   0   1     6477.11     6988.12     66.95 o 
   9   0   1     1175.31     1075.90     25.75 o 
  11   0   1      206.37      319.88     29.62 o 
  13   0   1     1067.31     1091.57     50.98 o 
  17   0   1      328.53      383.08     38.46 o 
 -17   1   1       64.94      108.69     16.37 o 
 -16   1   1      118.26      103.52     14.10 o 
 -15   1   1       50.56       35.76      7.31 o 
 -14   1   1     1159.92     1226.37     34.40 o 
 -13   1   1       87.64       79.54      7.78 o 
 -12   1   1       31.79       25.78      5.00 o 
 -11   1   1       93.42       91.14      6.36 o 
 -10   1   1     2848.14     2956.56     36.17 o 
  -9   1   1      170.29      164.48      6.96 o 
  -8   1   1     3040.97     3022.32     45.49 o 
  -7   1   1     6112.28     6963.76     57.29 o 
  -6   1   1     4707.26     4720.37     50.98 o 
  -5   1   1      191.48      172.26      6.13 o 
  -4   1   1      415.00      401.79      7.89 o 
  -3   1   1     2782.11     2749.04     22.91 o 
  -2   1   1     1234.07     1265.31     22.84 o 
  -1   1   1     1656.63     1700.59     11.77 o 
   1   1   1     6354.30     6832.94     33.21 o 
   2   1   1     1599.85     1639.57     10.94 o 
   3   1   1      837.81      784.31     12.25 o 
   4   1   1     5603.09     5323.09     39.28 o 
   5   1   1      553.83      600.50      8.90 o 
   6   1   1      514.44      505.38      6.36 o 
   7   1   1      439.49      390.43     12.40 o 
   8   1   1     2028.08     1949.07     22.80 o 
   9   1   1        1.68        4.74      1.27 o 
  10   1   1      140.82      130.13      6.64 o 
  11   1   1      723.49      732.33     19.71 o 
  12   1   1      207.96      210.62     13.14 o 
  13   1   1      227.04      221.55     14.00 o 
  14   1   1      769.52      837.77     27.83 o 
  15   1   1       18.56       21.37     12.89 o 
  16   1   1       24.39       19.39      8.42 o 
 -17   2   1        8.28       22.92     11.23 o 
 -16   2   1      306.74      293.81     18.92 o 
 -15   2   1      713.67      741.18     27.08 o 
 -14   2   1       18.65       18.97      7.07 o 
 -13   2   1     1653.37     1694.82     34.98 o 
 -12   2   1      296.32      313.36     13.27 o 
 -11   2   1      167.95      151.59      8.98 o 
 -10   2   1      146.47      131.24      7.72 o 
  -9   2   1     1458.34     1435.51     26.47 o 
  -8   2   1      980.88     1004.45     18.83 o 
  -7   2   1        1.25        8.63      4.22 o 
  -6   2   1     2136.47     2185.68     22.07 o 
  -5   2   1      836.12      822.61     17.67 o 
  -4   2   1      232.55      216.54      5.94 o 
  -3   2   1      877.81      891.77     16.25 o 
  -2   2   1     3021.55     3042.64     22.45 o 
  -1   2   1      508.84      547.11      9.49 o 
   0   2   1       23.48       32.16      6.64 o 
   1   2   1     2779.18     3240.08     46.48 o 
   2   2   1     4617.88     5106.52     37.75 o 
   3   2   1      420.56      403.15     10.94 o 
   4   2   1      497.07      574.33      9.36 o 
   5   2   1     3429.81     3326.60     70.32 o 
   6   2   1     3305.92     3380.94     54.34 o 
   7   2   1      178.82      203.39      5.95 o 
   8   2   1     1727.70     1696.56     17.01 o 
   9   2   1     2629.10     2605.41     38.05 o 
  10   2   1      899.15      883.20     18.99 o 
  11   2   1        0.80        2.22      4.60 o 
  12   2   1     2548.15     2715.74     53.41 o 
  13   2   1      555.21      557.05     23.20 o 
  14   2   1       37.14       59.36     14.04 o 
  15   2   1      200.76      220.37     16.19 o 
  16   2   1      222.13      243.16     22.02 o 
 -16   3   1       47.24       36.82     17.04 o 
 -15   3   1      213.06      197.92     16.02 o 
 -14   3   1      487.62      484.55     21.97 o 
 -13   3   1      234.46      229.88     14.96 o 
 -12   3   1       87.85       80.13      7.92 o 
 -11   3   1      560.13      548.00     15.99 o 
 -10   3   1        6.90       14.64      5.31 o 
  -9   3   1      355.13      351.77     13.16 o 
  -8   3   1       51.95       50.18      3.54 o 
  -7   3   1     2693.55     2487.19     26.75 o 
  -6   3   1       62.13       57.60      4.47 o 
  -5   3   1      456.82      464.15      9.23 o 
  -4   3   1      239.65      206.34      7.31 o 
  -3   3   1     2084.72     2000.35     34.87 o 
  -2   3   1       37.47       40.04      3.11 o 
  -1   3   1     2400.43     2389.68     20.33 o 
   0   3   1      236.51      239.31     10.33 o 
   1   3   1      558.04      510.05     13.65 o 
   2   3   1       30.57       45.19      5.18 o 
   3   3   1        7.12       17.28      2.03 o 
   4   3   1      268.42      211.11      5.97 o 
   5   3   1     1768.49     1811.02     19.72 o 
   6   3   1     1140.63     1140.20     16.13 o 
   8   3   1     2239.78     2236.59     28.43 o 
   9   3   1      570.72      576.41     15.17 o 
  10   3   1     1403.07     1419.68     32.60 o 
  11   3   1     1443.69     1498.95     34.85 o 
  12   3   1       39.69       28.66      4.50 o 
  13   3   1      206.69      167.47     13.69 o 
  14   3   1      100.65       82.67     10.40 o 
  15   3   1      837.87      924.38     28.69 o 
  16   3   1       19.21       22.28     13.42 o 
 -16   4   1      266.20      232.44     35.16 o 
 -15   4   1       13.21       12.40      9.69 o 
 -14   4   1       19.69       13.11      5.02 o 
 -13   4   1       15.26       10.99      4.86 o 
 -12   4   1      550.06      541.17     17.91 o 
 -11   4   1       65.33       74.59      7.60 o 
 -10   4   1       12.33       22.70      4.72 o 
  -9   4   1        0.09        2.55      4.52 o 
  -8   4   1     6750.84     7075.42     44.66 o 
  -7   4   1      520.28      528.68     12.04 o 
  -6   4   1      616.99      561.19     12.33 o 
  -5   4   1       42.54       36.40      3.96 o 
  -4   4   1     4933.42     4902.59     86.22 o 
  -3   4   1      355.22      358.73      8.54 o 
  -2   4   1     7844.06     7846.58     56.35 o 
  -1   4   1      732.66      704.65     11.35 o 
   0   4   1      168.65      203.63      6.48 o 
   1   4   1      223.68      271.42     13.70 o 
   2   4   1    10279.89    11012.18     94.04 o 
   3   4   1       47.98       34.17      2.54 o 
   4   4   1      473.35      470.99      8.78 o 
   5   4   1       67.44       68.57      5.03 o 
   6   4   1     3258.99     3282.91     32.00 o 
   7   4   1      131.63      139.26      6.49 o 
   8   4   1       85.98       71.46      6.76 o 
   9   4   1       14.30       16.41      4.46 o 
  10   4   1      955.61     1001.54     26.22 o 
  11   4   1      124.13      106.11      8.25 o 
  12   4   1      357.04      368.62     20.54 o 
  13   4   1       28.15       32.24      9.82 o 
  14   4   1      585.85      597.01     31.43 o 
  15   4   1       33.99       39.43     12.08 o 
 -15   5   1      239.51      260.18     27.11 o 
 -14   5   1      324.06      330.43     23.84 o 
 -13   5   1      642.46      664.24     32.97 o 
 -12   5   1      713.10      700.20     25.46 o 
 -11   5   1       14.29       18.76      5.77 o 
 -10   5   1      241.99      242.55     11.76 o 
  -9   5   1      949.81      932.06     25.11 o 
  -8   5   1       43.81       39.41      5.39 o 
  -7   5   1     5372.44     5629.10     42.68 o 
  -6   5   1        1.73        3.24      2.00 o 
  -5   5   1       98.97      105.41      6.53 o 
  -4   5   1       75.50       63.10      5.22 o 
  -3   5   1     3457.50     3547.21     32.53 o 
  -2   5   1        0.99        2.13      3.08 o 
  -1   5   1     1951.01     2042.44     28.58 o 
   0   5   1      291.35      357.01      9.21 o 
   1   5   1     4318.71     4478.32     41.55 o 
   2   5   1       36.52       37.56      3.71 o 
   3   5   1     1357.21     1356.18     17.16 o 
   4   5   1      278.18      262.00      8.61 o 
   5   5   1      142.39      134.95      5.69 o 
   6   5   1     1288.60     1324.32     20.84 o 
   7   5   1     1566.97     1613.06     21.68 o 
   8   5   1      610.06      614.00     15.89 o 
   9   5   1      109.19      110.23     10.93 o 
  10   5   1       59.03       52.57     12.80 o 
  11   5   1      477.10      491.15     22.08 o 
  12   5   1       29.07       29.22      7.27 o 
  13   5   1       95.07       86.43     11.00 o 
  14   5   1       24.60       21.79     21.48 o 
 -14   6   1       59.17       37.61      9.19 o 
 -13   6   1       47.07       53.43      9.98 o 
 -12   6   1      346.85      373.15     21.54 o 
 -11   6   1      144.70      142.42     13.90 o 
 -10   6   1        8.88       19.41      6.85 o 
  -9   6   1     1102.99     1141.26     30.30 o 
  -8   6   1       64.75       80.41     10.72 o 
  -7   6   1      165.16      144.37      9.52 o 
  -6   6   1     1022.24     1037.14     17.25 o 
  -5   6   1       13.95       11.79      4.61 o 
  -4   6   1        3.39       18.19      5.19 o 
  -3   6   1      333.48      401.04     11.13 o 
  -2   6   1      534.15      570.60     12.81 o 
  -1   6   1     1201.64     1239.90     18.16 o 
   0   6   1      471.98      496.57     12.20 o 
   1   6   1        6.75        1.92      3.66 o 
   2   6   1      906.09      849.41     13.05 o 
   3   6   1      271.12      303.63     10.85 o 
   4   6   1        0.24        6.37      2.41 o 
   5   6   1      915.49      922.87     26.06 o 
   6   6   1      733.37      731.11     18.59 o 
   7   6   1       37.62       35.07      5.64 o 
   8   6   1      450.22      413.27     20.45 o 
   9   6   1       98.46      113.55     11.92 o 
  10   6   1       64.24       67.40     10.44 o 
  11   6   1      147.91      167.28     14.38 o 
  12   6   1       49.45       71.76     12.51 o 
  13   6   1      295.64      311.05     22.08 o 
 -12   7   1      124.61       99.30     13.69 o 
 -11   7   1      400.82      391.55     23.20 o 
 -10   7   1      124.01      124.50     15.89 o 
  -9   7   1        0.30       11.61      5.34 o 
  -8   7   1      623.35      623.28     24.94 o 
  -7   7   1        6.32        4.61      3.56 o 
  -6   7   1      449.26      427.82     18.72 o 
  -5   7   1       99.95      102.15      9.06 o 
  -4   7   1      333.80      309.26     13.16 o 
  -3   7   1       12.41       19.92      6.60 o 
  -2   7   1       71.99      104.67      8.26 o 
  -1   7   1       71.89       65.85      7.44 o 
   0   7   1     1104.84     1174.44     22.40 o 
   1   7   1      351.69      358.99     16.68 o 
   2   7   1      175.36      194.31      9.64 o 
   3   7   1      430.84      441.22     14.21 o 
   4   7   1      670.92      736.88     20.18 o 
   5   7   1      158.71      153.29      8.95 o 
   6   7   1       32.10       34.97      5.64 o 
   7   7   1      171.22      173.96     11.97 o 
   8   7   1      609.87      635.95     25.57 o 
   9   7   1       21.13       14.37      7.44 o 
  10   7   1      738.53      787.14     28.68 o 
  11   7   1        8.20       17.46     11.57 o 
  12   7   1       20.38       19.41      6.50 o 
 -11   8   1       63.60       44.76     17.76 o 
 -10   8   1       26.42       59.73     21.37 o 
  -9   8   1      167.70      187.98     19.99 o 
  -8   8   1       35.54       33.05      5.53 o 
  -7   8   1        2.77       13.74      6.78 o 
  -6   8   1       32.42       28.49      9.15 o 
  -5   8   1     1244.62     1336.49     32.13 o 
  -4   8   1       13.44       13.95      6.39 o 
  -3   8   1       45.53       78.17     10.06 o 
  -2   8   1       64.32       75.10      7.91 o 
  -1   8   1     1281.43     1364.29     31.32 o 
   0   8   1       55.61       47.81      7.57 o 
   1   8   1      237.39      227.34     13.71 o 
   2   8   1       79.54       76.16      6.93 o 
   3   8   1      478.29      520.30     16.48 o 
   4   8   1       74.66       76.23      9.35 o 
   5   8   1      424.98      424.80     17.27 o 
   6   8   1       36.25       45.52      6.21 o 
   7   8   1       99.35       94.51     11.13 o 
   8   8   1       38.17       43.83     10.86 o 
   9   8   1      894.58      902.38     32.08 o 
  10   8   1        0.76       16.67      8.94 o 
  -8   9   1        1.58       23.90     13.15 o 
  -7   9   1       15.17       23.96     11.61 o 
  -6   9   1      798.23      879.74     30.45 o 
  -5   9   1       98.60      114.54     13.37 o 
  -4   9   1       83.73      102.02     13.15 o 
  -3   9   1       40.90       44.34      7.57 o 
  -2   9   1      449.47      479.71     19.15 o 
  -1   9   1      110.17      122.33     12.55 o 
   0   9   1     1127.56     1201.86     31.02 o 
   1   9   1        6.09       11.19      6.54 o 
   2   9   1        0.44       16.90      5.10 o 
   3   9   1        1.77       11.78      8.39 o 
   4   9   1      244.43      281.23     21.19 o 
   5   9   1       30.40       30.68     14.06 o 
   6   9   1       23.40       16.03      6.10 o 
   7   9   1        7.51       17.05      7.22 o 
  -3  10   1       26.20       26.28      7.32 o 
  -2  10   1       55.27       56.01      9.77 o 
  -1  10   1      134.24      150.48     13.48 o 
   0  10   1       21.45       21.25      6.07 o 
   1  10   1      194.89      202.39     14.88 o 
   2  10   1      108.01      110.15     12.69 o 
   3  10   1        3.02       11.92      8.92 o 
 -16   0   2      143.30      110.27     21.89 o 
 -14   0   2      821.04      814.72     53.60 o 
 -12   0   2      329.32      300.18     47.38 o 
 -10   0   2     1216.14     1192.21     20.97 o 
  -8   0   2      103.41       99.33      8.62 o 
  -6   0   2    37129.96    39570.32    209.31 o 
  -4   0   2     6144.86     6370.37     40.53 o 
  -2   0   2     2540.06     2311.01     80.77 o 
   2   0   2        9.25       11.32      5.09 o 
   4   0   2      786.97      793.91     26.86 o 
   6   0   2      337.30      369.69     28.26 o 
   8   0   2     1115.69      988.32     44.61 o 
  10   0   2      323.00      347.11     16.24 o 
  12   0   2      461.15      491.20     21.89 o 
  14   0   2      543.41      690.28     44.98 o 
  16   0   2       87.10      108.63     22.94 o 
 -17   1   2        3.53        7.71      8.84 o 
 -16   1   2       18.28       24.03      8.88 o 
 -15   1   2      626.16      625.31     24.03 o 
 -14   1   2      285.98      302.76     14.15 o 
 -13   1   2      286.48      288.30     13.28 o 
 -12   1   2       64.61       70.26      6.99 o 
 -11   1   2     1059.84     1093.95     17.84 o 
 -10   1   2      121.11      135.89      6.46 o 
  -9   1   2     1676.85     1701.02     20.67 o 
  -8   1   2        9.98       14.93      3.91 o 
  -7   1   2     4053.06     3979.12     37.80 o 
  -6   1   2     1201.04     1244.31     28.97 o 
  -5   1   2     9660.54     9738.31     52.92 o 
  -4   1   2      349.99      338.95      8.75 o 
  -2   1   2      601.91      595.47     11.95 o 
  -1   1   2     9504.01     9467.70     52.32 o 
   0   1   2    18417.87    18964.79     83.17 o 
   1   1   2      114.87      140.29      2.90 o 
   2   1   2     6063.90     6438.59     59.39 o 
   3   1   2     2016.81     1940.60     27.28 o 
   4   1   2     4347.90     4452.32     30.12 o 
   5   1   2      754.19      743.96     10.15 o 
   6   1   2      457.60      390.86      7.98 o 
   7   1   2     7480.55     7699.90     94.84 o 
   8   1   2      316.09      304.53      8.72 o 
   9   1   2     3509.55     3593.94     40.99 o 
  10   1   2       92.59       80.74      5.59 o 
  11   1   2        0.38        4.35      2.93 o 
  12   1   2       15.70       30.36      7.99 o 
  13   1   2      893.67      883.39     26.86 o 
  14   1   2      541.65      508.24     27.24 o 
  15   1   2       32.24       62.89     12.25 o 
  16   1   2       59.23       53.73     13.34 o 
 -17   2   2      261.65      273.64     19.71 o 
 -16   2   2       32.14       29.71      6.80 o 
 -15   2   2        0.61        6.36      6.90 o 
 -14   2   2      515.83      506.29     22.03 o 
 -13   2   2      941.41      907.12     26.10 o 
 -12   2   2      286.67      292.08     11.88 o 
 -11   2   2      599.54      599.43     17.17 o 
 -10   2   2     1039.64     1046.84     19.71 o 
  -9   2   2      169.18      165.83      8.55 o 
  -8   2   2       18.28       17.27      5.27 o 
  -6   2   2      766.21      664.35      9.44 o 
  -5   2   2      857.73      828.17     13.33 o 
  -4   2   2       50.71       37.37      3.40 o 
  -3   2   2      800.67      758.54     12.91 o 
  -2   2   2        4.58        6.19      2.37 o 
  -1   2   2     4186.72     4180.61     23.36 o 
   0   2   2     8445.46     8634.40     52.11 o 
   1   2   2    32603.51    34099.30    212.09 o 
   2   2   2     3570.67     3602.03     37.04 o 
   3   2   2     1346.03     1379.81     30.55 o 
   4   2   2     1876.86     1730.61     17.21 o 
   5   2   2       12.40       20.37      2.40 o 
   6   2   2      127.21      119.64      5.17 o 
   7   2   2     1711.92     1612.45     25.66 o 
   8   2   2    11002.68    11608.51     66.39 o 
   9   2   2      301.85      315.07     10.21 o 
  10   2   2      729.19      716.47     16.88 o 
  11   2   2      148.27      155.79      9.31 o 
  12   2   2      269.29      264.87     14.60 o 
  13   2   2        2.18       15.32      5.06 o 
  14   2   2      354.30      366.21     18.32 o 
  15   2   2     1208.04     1258.46     41.94 o 
  16   2   2       46.81       45.26     12.63 o 
 -16   3   2      339.57      341.91     20.32 o 
 -15   3   2      130.67      142.87     18.87 o 
 -14   3   2      340.20      329.95     18.87 o 
 -13   3   2      113.26      120.20     20.07 o 
 -12   3   2     2386.74     2545.25     43.85 o 
 -11   3   2      216.27      208.49     10.77 o 
 -10   3   2      475.37      439.23     13.81 o 
  -9   3   2        4.03        7.94      4.82 o 
  -8   3   2      528.76      470.80     10.82 o 
  -7   3   2      429.85      425.21      9.93 o 
  -6   3   2      615.59      592.88     14.07 o 
  -5   3   2        2.10        8.51      3.20 o 
  -4   3   2     1354.85     1265.95     15.87 o 
  -3   3   2      228.31      230.85      6.85 o 
  -2   3   2       28.86       26.89      3.10 o 
  -1   3   2     1127.12     1084.30     17.11 o 
   0   3   2     4508.13     4370.13     52.63 o 
   1   3   2      656.62      635.69     21.26 o 
   2   3   2    10360.15    10884.75     81.30 o 
   3   3   2      486.30      451.16      9.60 o 
   4   3   2       16.20       24.45      2.28 o 
   5   3   2      462.20      401.30      8.69 o 
   6   3   2     5477.12     5635.72     52.81 o 
   7   3   2        3.05        9.22      2.62 o 
   8   3   2      376.26      407.30     10.07 o 
   9   3   2       52.73       46.00      5.62 o 
  10   3   2      154.73      155.59     10.29 o 
  11   3   2        0.26        9.31      4.14 o 
  12   3   2      164.89      195.06     11.39 o 
  13   3   2      505.33      532.41     24.12 o 
  14   3   2      433.91      467.73     23.04 o 
  15   3   2        8.10       14.64     20.09 o 
 -16   4   2       72.89       86.62     15.69 o 
 -15   4   2        4.43       15.08      8.57 o 
 -14   4   2        5.09        9.17      6.18 o 
 -13   4   2     1912.38     2065.80     41.11 o 
 -12   4   2       59.64       65.10      7.89 o 
 -11   4   2      332.31      319.20     13.63 o 
 -10   4   2        2.86        9.88      4.29 o 
  -9   4   2      866.95      872.60     19.90 o 
  -8   4   2      174.86      169.25      9.59 o 
  -7   4   2     2452.81     2463.70     36.32 o 
  -6   4   2       22.11       24.04      3.65 o 
  -5   4   2      558.83      541.18     12.83 o 
  -4   4   2       55.63       49.64      4.36 o 
  -3   4   2     1542.20     1455.32     18.24 o 
  -2   4   2     1599.00     1565.98     21.43 o 
  -1   4   2      191.74      323.93     13.70 o 
   0   4   2        7.86        7.88      2.29 o 
   1   4   2     8106.60     8074.74     61.94 o 
   2   4   2      396.97      378.71     11.63 o 
   3   4   2     2412.83     2411.48     35.88 o 
   4   4   2      170.90      198.58      3.88 o 
   5   4   2     1976.64     1903.60     17.71 o 
   6   4   2      203.58      189.10      4.26 o 
   7   4   2     2785.94     2800.45     27.07 o 
   8   4   2     1484.46     1505.78     20.78 o 
   9   4   2     1134.47     1173.65     21.48 o 
  10   4   2      138.61      137.03      9.18 o 
  11   4   2      103.43      126.84     19.86 o 
  12   4   2      123.43      112.11     11.85 o 
  13   4   2      255.68      233.22     20.86 o 
  14   4   2        8.85        4.83      6.55 o 
  15   4   2      329.35      314.95     25.41 o 
 -15   5   2       40.98       43.54     13.23 o 
 -14   5   2      213.14      199.53     21.07 o 
 -13   5   2       51.43       56.73      9.99 o 
 -12   5   2      502.45      510.58     22.02 o 
 -11   5   2       69.04       74.07      7.66 o 
 -10   5   2      140.34      149.53     10.03 o 
  -9   5   2      128.76      113.47      8.70 o 
  -8   5   2     4993.72     5220.24     36.92 o 
  -7   5   2     1540.46     1583.60     26.03 o 
  -6   5   2       33.95       43.60      4.90 o 
  -5   5   2       89.24       66.88      7.17 o 
  -4   5   2     2000.70     1962.55     23.25 o 
  -3   5   2      957.44      971.02     15.56 o 
  -2   5   2     1482.46     1469.45     18.99 o 
  -1   5   2       21.66       17.57      3.05 o 
   0   5   2     4507.43     4674.32     37.78 o 
   1   5   2      283.32      287.43      7.50 o 
   2   5   2     1413.76     1337.93     21.14 o 
   3   5   2        3.47        6.74      3.49 o 
   4   5   2       89.95       79.80      5.69 o 
   5   5   2       26.77       20.79      3.66 o 
   6   5   2     1300.82     1293.83     18.80 o 
   7   5   2      371.96      352.66     12.81 o 
   8   5   2        9.46       14.01      5.08 o 
   9   5   2      245.68      240.88     14.30 o 
  10   5   2      177.00      190.29     14.34 o 
  11   5   2      120.73       97.83     10.60 o 
  12   5   2       42.09       36.49      8.81 o 
  13   5   2       60.48       57.14      8.89 o 
  14   5   2      668.89      707.78     35.25 o 
 -14   6   2      264.67      254.32     23.52 o 
 -13   6   2      126.55      134.69     13.93 o 
 -12   6   2        2.43        6.43      9.54 o 
 -11   6   2      170.79      186.74     14.38 o 
 -10   6   2       10.05        8.40      5.51 o 
  -9   6   2      257.92      259.84     15.82 o 
  -8   6   2        3.79       10.44      8.75 o 
  -7   6   2      860.42      834.19     28.75 o 
  -6   6   2     1190.36     1216.69     19.25 o 
  -5   6   2      198.93      197.45      8.85 o 
  -4   6   2      675.80      695.23     14.43 o 
  -3   6   2     1052.82     1132.33     17.98 o 
  -2   6   2      119.35      119.98      6.80 o 
  -1   6   2      340.94      327.42      9.99 o 
   0   6   2      939.54      924.50     14.74 o 
   1   6   2      936.94      900.40     16.66 o 
   2   6   2        4.19        5.96      3.46 o 
   3   6   2       11.38       10.13      3.45 o 
   4   6   2      484.76      471.67     13.09 o 
   5   6   2      378.59      366.09     10.80 o 
   6   6   2       50.93       51.55      6.70 o 
   7   6   2      711.98      682.99     19.98 o 
   8   6   2      769.47      773.82     25.84 o 
   9   6   2       10.53       14.45      7.11 o 
  10   6   2      232.01      226.12     16.89 o 
  11   6   2      668.20      700.59     26.99 o 
  12   6   2       41.45       59.76     10.36 o 
  13   6   2        6.94       11.12      5.60 o 
 -12   7   2       49.35       64.64     12.22 o 
 -11   7   2       92.16       99.22     12.52 o 
 -10   7   2       27.66       15.25      8.62 o 
  -9   7   2      375.78      382.42     20.02 o 
  -8   7   2        5.40        5.21      8.82 o 
  -7   7   2       40.38       43.96      6.72 o 
  -6   7   2      145.79      140.87      9.22 o 
  -5   7   2     1179.64     1266.58     28.34 o 
  -4   7   2       83.06       78.36      7.48 o 
  -3   7   2      119.43      128.32      7.34 o 
  -2   7   2      239.99      234.67      9.54 o 
  -1   7   2     1609.57     1591.35     36.38 o 
   0   7   2      233.03      233.05     11.72 o 
   1   7   2       13.44        9.83      4.34 o 
   2   7   2       33.11       41.24      5.35 o 
   3   7   2      531.76      491.42     15.15 o 
   4   7   2       39.30       39.02      4.54 o 
   5   7   2      227.61      240.89     12.62 o 
   6   7   2      922.97      966.38     25.32 o 
   7   7   2      577.43      630.69     21.28 o 
   8   7   2      158.84      159.57     20.19 o 
   9   7   2      783.86      851.99     29.83 o 
  10   7   2      361.83      386.73     23.01 o 
  11   7   2       38.42       24.16      5.14 o 
  12   7   2       63.67       54.11     10.54 o 
 -11   8   2      139.26      131.25     14.10 o 
 -10   8   2      365.84      385.40     21.39 o 
  -9   8   2      171.16      148.73     14.63 o 
  -8   8   2       24.49       20.05      7.31 o 
  -7   8   2        4.85       11.55      4.47 o 
  -6   8   2     1085.07     1203.78     26.18 o 
  -5   8   2        2.47       21.36      8.02 o 
  -4   8   2       18.90       38.34      8.86 o 
  -3   8   2       60.65       80.76     11.16 o 
  -2   8   2      907.20      967.76     30.71 o 
  -1   8   2        0.60       -4.88      7.12 o 
   0   8   2     1129.37     1222.17     44.76 o 
   1   8   2      103.37      110.07      9.55 o 
   2   8   2      337.91      333.09     13.00 o 
   3   8   2       15.06       21.35      6.31 o 
   4   8   2       60.82       54.44      7.29 o 
   5   8   2      238.36      212.48     12.85 o 
   6   8   2      173.88      163.88     12.08 o 
   7   8   2        8.55       19.27      8.16 o 
   8   8   2      527.08      552.36     26.03 o 
   9   8   2       10.19       11.57      5.52 o 
  10   8   2       34.27       39.90      8.12 o 
  -8   9   2        0.50        9.26     13.72 o 
  -7   9   2      257.59      255.34     23.01 o 
  -6   9   2       20.97       26.27      9.05 o 
  -5   9   2      323.97      329.28     20.59 o 
  -4   9   2        4.88       17.21      8.13 o 
  -3   9   2        9.69       22.83      7.21 o 
  -2   9   2        5.69       15.27      5.38 o 
  -1   9   2      746.22      770.89     23.96 o 
   0   9   2       12.38       12.87      5.26 o 
   1   9   2       48.10       33.23      8.22 o 
   2   9   2       27.81       29.18     10.04 o 
   3   9   2      129.80      108.86     12.27 o 
   4   9   2       37.50       29.80      9.72 o 
   5   9   2       85.00       80.22      9.93 o 
   6   9   2      111.31       89.06      9.96 o 
   7   9   2      206.53      207.94     18.06 o 
  -3  10   2        5.63       18.49      7.01 o 
  -2  10   2        6.40       20.33      5.77 o 
  -1  10   2        2.36        9.28      5.71 o 
   0  10   2       95.54       87.46     10.12 o 
   1  10   2      138.75      134.82     14.71 o 
   2  10   2        0.38        6.86      7.69 o 
 -17   0   3       80.73      119.72     24.59 o 
 -15   0   3     1810.88     1868.43     47.39 o 
 -13   0   3      235.47      173.73     15.17 o 
 -11   0   3     1344.56     1302.58    127.11 o 
  -9   0   3      508.18      538.32     23.38 o 
  -7   0   3    13461.01    14118.26    317.79 o 
  -5   0   3     9175.86     8904.40     86.96 o 
  -3   0   3     2000.44     2599.84     93.33 o 
  -1   0   3    20586.31    20522.47    174.75 o 
   1   0   3     2572.31     2751.39     38.91 o 
   3   0   3     2474.51     2565.91     43.85 o 
   5   0   3        3.54       15.10      2.94 o 
   7   0   3     1724.38     1586.65     39.54 o 
   9   0   3     2003.83     2012.08     42.90 o 
  11   0   3     1666.07     1692.63     51.34 o 
  13   0   3     1971.71     2007.50     81.71 o 
  15   0   3        0.20       11.99     11.92 o 
 -17   1   3        5.58       15.36      8.87 o 
 -16   1   3      249.91      256.76     22.50 o 
 -15   1   3      144.10      141.46     16.68 o 
 -14   1   3     1081.50     1121.43     38.14 o 
 -13   1   3      113.79       77.31     10.00 o 
 -12   1   3      127.28      129.69      9.30 o 
 -11   1   3      212.96      184.34      7.71 o 
 -10   1   3      427.99      432.35     11.41 o 
  -9   1   3     1538.18     1563.41     23.87 o 
  -8   1   3     1354.46     1282.08     18.40 o 
  -7   1   3      512.41      470.70     10.16 o 
  -6   1   3    20497.95    21511.76    172.34 o 
  -5   1   3       91.91      149.03     12.07 o 
  -4   1   3       23.74       76.21      5.38 o 
  -3   1   3       53.42       78.89      5.48 o 
  -2   1   3     8178.15     7725.79     41.69 o 
  -1   1   3     9883.89     9576.15     48.25 o 
   0   1   3     7272.09     6901.75     49.74 o 
   1   1   3     9470.74     9306.03     45.34 o 
   2   1   3        9.62       10.36      1.74 o 
   3   1   3     2490.53     2492.62     24.70 o 
   4   1   3       41.92       17.03      2.93 o 
   5   1   3      443.20      417.67      7.27 o 
   6   1   3     1369.23     1400.11     16.86 o 
   7   1   3       91.64       75.03      4.33 o 
   8   1   3     4437.57     4506.65     54.03 o 
   9   1   3      368.31      336.64      9.27 o 
  10   1   3        1.75        7.21      3.56 o 
  11   1   3        1.05        6.96      4.59 o 
  12   1   3     1598.45     1679.81     32.30 o 
  13   1   3       53.38       54.26      9.68 o 
  14   1   3      705.77      710.72     46.29 o 
  15   1   3      295.50      318.25     24.49 o 
  16   1   3      112.16      103.42     15.95 o 
 -17   2   3       12.06       16.71      7.72 o 
 -16   2   3       11.44       19.49      9.22 o 
 -15   2   3      311.62      310.25     19.11 o 
 -14   2   3      505.54      518.84     22.74 o 
 -13   2   3       24.92       42.10      9.63 o 
 -12   2   3      369.09      428.76     23.07 o 
 -11   2   3       45.74       50.35      5.84 o 
 -10   2   3      113.31      103.49      7.68 o 
  -9   2   3        2.13       11.11      4.97 o 
  -8   2   3     3140.53     3158.87     41.83 o 
  -7   2   3     1356.81     1267.15     31.72 o 
  -6   2   3     2213.83     2158.86     22.70 o 
  -5   2   3       96.91       84.11      5.84 o 
  -4   2   3       55.43      172.26     12.01 o 
  -3   2   3     1065.76     1018.77     16.30 o 
  -2   2   3     2121.76     2004.26     16.21 o 
  -1   2   3     9745.18     9621.60     83.49 o 
   0   2   3    26031.71    26647.89    114.42 o 
   1   2   3     4952.46     5062.65     33.03 o 
   2   2   3     5073.71     5485.85     29.28 o 
   3   2   3     3830.05     3505.38     25.99 o 
   4   2   3     1662.67     1669.20     20.10 o 
   5   2   3      589.92      596.11     11.69 o 
   6   2   3     5589.68     5650.76     54.90 o 
   7   2   3     5512.69     5648.08     43.77 o 
   8   2   3      143.88      124.45      5.82 o 
   9   2   3       40.67       40.93      4.27 o 
  10   2   3      176.45      165.22     10.66 o 
  11   2   3       20.31       27.96      4.92 o 
  12   2   3        3.84       14.56      5.66 o 
  13   2   3      987.51     1003.08     27.85 o 
  14   2   3      781.02      852.36     35.32 o 
  15   2   3       18.73       26.88     11.65 o 
  16   2   3       42.99       38.69     10.34 o 
 -17   3   3      107.55      107.04     12.72 o 
 -16   3   3      134.85      128.70     14.23 o 
 -15   3   3       46.81       54.62      9.89 o 
 -14   3   3       13.22       15.84      6.96 o 
 -13   3   3     2623.91     2846.97     66.95 o 
 -12   3   3      141.60      140.83     10.27 o 
 -11   3   3      175.61      174.18     10.32 o 
 -10   3   3       32.71       40.14      5.79 o 
  -9   3   3     1533.54     1515.60     31.83 o 
  -8   3   3       12.28       10.64      3.36 o 
  -7   3   3     3958.06     3962.10     44.29 o 
  -6   3   3      567.89      686.44     26.99 o 
  -5   3   3      303.75      262.16      7.63 o 
  -4   3   3      647.26      665.82     14.51 o 
  -3   3   3      247.25      248.37      6.91 o 
  -2   3   3      648.66      624.93     11.28 o 
  -1   3   3     2660.07     2582.88     19.71 o 
   0   3   3     3991.64     3907.04     33.24 o 
   1   3   3    27454.88    28395.50    190.43 o 
   2   3   3     2546.13     2610.90     26.69 o 
   3   3   3      175.20      158.58      4.18 o 
   4   3   3     3368.68     3601.49     43.81 o 
   5   3   3     4408.28     4385.10     44.85 o 
   6   3   3      133.28      121.79      6.37 o 
   7   3   3     3881.27     3976.65     49.79 o 
   8   3   3       23.59       17.73      3.57 o 
   9   3   3     1244.77     1215.73     22.85 o 
  10   3   3        1.94        8.44      2.81 o 
  11   3   3      404.42      418.50     15.04 o 
  12   3   3      137.24      132.62      9.55 o 
  13   3   3       49.33       46.68     26.34 o 
  14   3   3       48.27       40.40     20.76 o 
  15   3   3      462.56      448.22     41.46 o 
 -16   4   3       64.50       62.83     12.24 o 
 -15   4   3        3.17        9.36      7.68 o 
 -14   4   3     1165.13     1343.98     46.45 o 
 -13   4   3      176.69      174.78     12.30 o 
 -12   4   3      441.37      437.08     16.16 o 
 -11   4   3       91.12       84.43      7.68 o 
 -10   4   3      755.18      765.86     18.84 o 
  -9   4   3        1.43       10.11      4.53 o 
  -8   4   3     4570.10     4764.63     49.78 o 
  -7   4   3       37.53       33.43      4.04 o 
  -6   4   3        6.25        7.80      2.94 o 
  -5   4   3      853.42      967.71     17.60 o 
  -4   4   3     1057.51      984.54     18.79 o 
  -3   4   3      427.46      464.94     10.22 o 
  -2   4   3       88.47       93.27      5.12 o 
  -1   4   3      290.57      335.11      7.85 o 
   0   4   3      913.42      810.56     15.61 o 
   1   4   3      921.74      884.78     18.39 o 
   2   4   3      274.54      188.15      9.20 o 
   3   4   3      750.07      793.76     13.80 o 
   4   4   3      206.16      199.62      7.36 o 
   5   4   3      155.86      153.31      6.11 o 
   6   4   3     3428.12     3582.35     41.28 o 
   7   4   3      219.01      198.32     13.67 o 
   8   4   3      186.21      165.50      7.13 o 
   9   4   3       42.97       41.14      5.75 o 
  10   4   3      307.21      298.63     16.62 o 
  11   4   3        2.66       11.16      5.81 o 
  12   4   3      106.09      129.22     12.31 o 
  13   4   3      134.98      130.21     16.48 o 
  14   4   3      246.44      223.69     28.41 o 
 -15   5   3       50.47       32.16     10.36 o 
 -14   5   3      100.37       92.50     20.87 o 
 -13   5   3     1034.36     1097.23     27.72 o 
 -12   5   3       26.14       27.67      8.03 o 
 -11   5   3      970.83     1045.62     26.60 o 
 -10   5   3      132.11      131.43      9.84 o 
  -9   5   3     1090.17     1109.40     46.50 o 
  -8   5   3      266.93      249.38      9.81 o 
  -7   5   3     1611.31     1608.59     23.12 o 
  -6   5   3       66.66       60.53      5.55 o 
  -5   5   3      503.39      462.96     12.01 o 
  -4   5   3      123.08      120.62      6.47 o 
  -3   5   3     1727.56     1719.83     21.47 o 
  -2   5   3      418.48      426.97     11.35 o 
  -1   5   3      731.60      729.88     14.44 o 
   0   5   3     3465.52     3691.96     46.95 o 
   1   5   3     1118.38     1001.77     18.63 o 
   2   5   3       77.06       55.89      7.44 o 
   3   5   3      141.73      144.10      7.51 o 
   4   5   3        6.02       11.72      3.98 o 
   5   5   3     1455.26     1498.37     19.04 o 
   6   5   3        8.11       12.77      3.82 o 
   7   5   3      224.34      219.70     10.75 o 
   8   5   3       23.42       18.43      5.53 o 
   9   5   3      172.63      172.14     13.79 o 
  10   5   3       40.00       38.53      9.00 o 
  11   5   3      520.83      557.55     23.40 o 
  12   5   3      278.08      294.95     17.64 o 
  13   5   3      106.32      118.21     14.21 o 
  14   5   3       23.49       22.42      7.84 o 
 -14   6   3       47.98       33.50      8.06 o 
 -13   6   3        9.18       17.38      8.21 o 
 -12   6   3      600.70      622.21     25.17 o 
 -11   6   3       31.94       26.90      7.63 o 
 -10   6   3        1.07        9.30      5.52 o 
  -9   6   3      190.37      163.90     10.75 o 
  -8   6   3      866.06      852.72     19.22 o 
  -7   6   3     2400.07     2560.68     46.04 o 
  -6   6   3       36.36       24.56      4.38 o 
  -5   6   3     1369.93     1425.46     22.01 o 
  -4   6   3     1102.05     1114.12     25.14 o 
  -3   6   3        7.61       10.67      3.09 o 
  -2   6   3      103.96      123.77      6.86 o 
  -1   6   3     2180.00     2244.78     24.72 o 
   0   6   3     1603.01     1701.37     26.39 o 
   1   6   3      776.16      792.17     17.95 o 
   2   6   3      327.52      314.95     12.21 o 
   3   6   3       69.77       61.40      6.40 o 
   4   6   3      351.07      373.76     13.16 o 
   5   6   3      117.05      105.44      8.76 o 
   6   6   3     1269.78     1254.48     28.01 o 
   7   6   3      784.53      815.02     21.08 o 
   8   6   3        0.77       22.38      7.92 o 
   9   6   3       58.97       55.54      8.09 o 
  10   6   3     1498.97     1556.86     39.88 o 
  11   6   3      175.97      163.02     14.57 o 
  12   6   3      400.27      373.98     22.52 o 
  13   6   3      435.62      429.82     27.27 o 
 -13   7   3       17.45       27.42      8.64 o 
 -12   7   3       97.79       94.13     12.73 o 
 -11   7   3       31.35       22.95      8.41 o 
 -10   7   3       25.08       27.44     10.35 o 
  -9   7   3        9.24       13.82      6.66 o 
  -8   7   3       40.50       34.40      8.71 o 
  -7   7   3        1.23        4.73      4.68 o 
  -6   7   3     1536.41     1589.91     33.34 o 
  -5   7   3      790.65      831.35     19.16 o 
  -4   7   3       24.34       24.03      3.93 o 
  -3   7   3      152.79      141.05      7.82 o 
  -2   7   3     1515.48     1615.81     36.86 o 
  -1   7   3       31.28       18.28      5.42 o 
   0   7   3     1008.62     1060.83     27.81 o 
   1   7   3      325.46      324.64     13.57 o 
   2   7   3      429.17      395.09     14.42 o 
   3   7   3      367.15      351.53     13.55 o 
   4   7   3      461.09      465.29     16.53 o 
   5   7   3      110.62      123.86      9.37 o 
   6   7   3        5.87        9.65      5.12 o 
   7   7   3       27.61       33.27      5.98 o 
   8   7   3      815.66      842.58     30.08 o 
   9   7   3      548.13      548.34     32.84 o 
  10   7   3        0.28       20.49      8.90 o 
  11   7   3      283.84      286.38     31.42 o 
 -11   8   3      314.11      331.58     20.54 o 
 -10   8   3       12.94       23.58      8.75 o 
  -9   8   3      100.85      101.28     11.93 o 
  -8   8   3      282.31      280.42     26.80 o 
  -7   8   3      167.38      167.86     15.45 o 
  -6   8   3       12.81       18.80      5.86 o 
  -5   8   3      164.67      172.18     13.71 o 
  -4   8   3      115.72      118.12     14.47 o 
  -3   8   3      153.17      144.81     17.05 o 
  -2   8   3      199.14      210.93     14.70 o 
  -1   8   3     1327.56     1429.82     31.26 o 
   0   8   3        4.39       14.38      5.92 o 
   1   8   3      285.28      264.44     12.82 o 
   2   8   3      192.90      191.87     10.03 o 
   3   8   3      490.98      463.16     18.47 o 
   4   8   3       17.80       15.83      4.17 o 
   5   8   3       51.08       55.05      7.67 o 
   6   8   3      137.90      128.73     10.88 o 
   7   8   3      227.83      220.00     18.03 o 
   8   8   3       56.90       84.42     11.80 o 
   9   8   3      123.37      133.08     16.21 o 
  -8   9   3       53.66       66.38     11.36 o 
  -7   9   3      201.46      235.08     22.64 o 
  -6   9   3      529.35      604.11     26.03 o 
  -5   9   3       64.18       44.75     13.40 o 
  -4   9   3       65.07       64.82     11.33 o 
  -3   9   3      108.95      130.27     13.56 o 
  -2   9   3       92.09       94.81     11.53 o 
  -1   9   3       14.92       19.87      8.74 o 
   0   9   3       29.85       41.44      7.28 o 
   1   9   3       49.19       42.88      9.13 o 
   2   9   3      224.56      225.78     16.95 o 
   3   9   3       20.42       14.06      5.48 o 
   4   9   3      457.06      468.88     20.06 o 
   5   9   3       17.98       20.41      6.25 o 
   6   9   3      126.11      118.38     13.95 o 
   7   9   3       98.74      103.71     14.05 o 
  -3  10   3       22.93       10.83      5.58 o 
  -2  10   3       93.79       87.77     10.83 o 
  -1  10   3       36.18       35.04      8.41 o 
   0  10   3      190.11      198.83     19.19 o 
   1  10   3       13.99       18.38      7.35 o 
 -16   0   4      824.22      848.01     33.94 o 
 -14   0   4      447.40      436.77     24.86 o 
 -12   0   4     1590.41     1629.76     73.09 o 
 -10   0   4     2421.32     2336.51     52.97 o 
  -8   0   4      323.43      263.38      9.42 o 
  -6   0   4     3533.46     3522.59     52.58 o 
  -4   0   4     1344.30     1382.89     69.83 o 
  -2   0   4     4673.57     4606.63     60.12 o 
   0   0   4     2739.97     2627.62     40.33 o 
   4   0   4       15.79       10.12      4.58 o 
   6   0   4       13.54       16.97      4.52 o 
   8   0   4     3473.09     3438.87     62.32 o 
  10   0   4       26.27       24.84      5.92 o 
  12   0   4     1170.21     1325.24     55.32 o 
  14   0   4       11.66       32.46     17.84 o 
 -17   1   4      310.40      310.10     19.87 o 
 -16   1   4        0.04       12.45      4.10 o 
 -15   1   4      919.93      927.20     29.28 o 
 -14   1   4      300.29      266.14     16.06 o 
 -13   1   4       63.96       75.62      9.25 o 
 -12   1   4     1085.74     1039.06     27.57 o 
 -11   1   4     2654.36     2631.86     33.69 o 
 -10   1   4       45.05       42.21      4.37 o 
  -9   1   4     1620.02     1654.22     21.89 o 
  -8   1   4     1703.19     1665.58     43.52 o 
  -7   1   4     3625.71     3590.36     41.37 o 
  -6   1   4      180.19      201.88     11.81 o 
  -5   1   4       79.10       82.00      5.82 o 
  -4   1   4      954.30     1022.52     22.96 o 
  -3   1   4     2578.11     2462.59     22.52 o 
  -2   1   4      306.03      295.14      7.50 o 
  -1   1   4     2805.93     2722.26     42.10 o 
   0   1   4      731.47      733.35     15.91 o 
   1   1   4    14677.45    14764.33     81.41 o 
   2   1   4     5355.06     5584.21     61.44 o 
   3   1   4     8050.67     8066.70     73.78 o 
   4   1   4      379.33      348.91     16.61 o 
   5   1   4      662.02      663.32     10.29 o 
   6   1   4      943.48     1047.10     14.76 o 
   7   1   4     3243.89     3226.42     28.49 o 
   8   1   4       42.48       50.95      5.14 o 
   9   1   4      635.96      634.19     12.07 o 
  10   1   4       80.31       74.55      7.83 o 
  11   1   4       82.83      129.19     13.19 o 
  12   1   4      101.17      105.59     11.10 o 
  13   1   4      453.96      471.66     25.96 o 
  14   1   4      179.56      184.08     18.74 o 
  15   1   4      350.37      350.17     25.65 o 
 -17   2   4      120.13      107.36     12.74 o 
 -16   2   4      294.44      263.04     19.12 o 
 -15   2   4        6.65       12.16      6.39 o 
 -14   2   4       83.00       81.22     11.51 o 
 -13   2   4      152.59      181.24     15.72 o 
 -12   2   4      729.42      707.03     21.61 o 
 -11   2   4      616.77      622.79     21.13 o 
 -10   2   4      251.07      220.21      9.92 o 
  -9   2   4      348.11      330.50      8.42 o 
  -8   2   4       62.30       79.55      9.81 o 
  -7   2   4      355.62      332.25     12.81 o 
  -6   2   4     4027.04     4270.12     41.93 o 
  -5   2   4     3499.69     3288.64     39.62 o 
  -4   2   4      207.63      189.86      6.75 o 
  -3   2   4     7590.04     7440.72     40.19 o 
  -2   2   4     2948.10     2749.07     23.75 o 
  -1   2   4      264.17      288.65      7.31 o 
   0   2   4      699.77      665.80     14.11 o 
   1   2   4     2781.90     2718.92     61.98 o 
   2   2   4    16074.06    16108.67     88.59 o 
   3   2   4      164.97      209.88      7.76 o 
   4   2   4     6265.41     6341.85     56.62 o 
   5   2   4     2982.38     2973.42     34.17 o 
   6   2   4     2557.99     2455.46     48.47 o 
   7   2   4       15.98       13.11      2.54 o 
   8   2   4     1618.90     1616.87     20.51 o 
   9   2   4     4150.39     4272.00     57.62 o 
  10   2   4        0.27        8.72      3.53 o 
  11   2   4      510.89      534.17     17.24 o 
  12   2   4      265.29      297.23     17.34 o 
  13   2   4      161.71      157.89     13.43 o 
  14   2   4        9.37       15.65     10.31 o 
  15   2   4      196.52      188.20     19.02 o 
 -17   3   4        0.47        7.55      5.02 o 
 -16   3   4       91.01       86.65     16.25 o 
 -15   3   4       49.10       55.40      8.53 o 
 -14   3   4      482.50      494.23     22.21 o 
 -13   3   4      238.77      228.22     17.24 o 
 -12   3   4      118.61       84.21      8.28 o 
 -11   3   4       65.05       62.79      7.54 o 
 -10   3   4     1428.37     1443.02     33.39 o 
  -9   3   4      510.88      531.73     18.96 o 
  -8   3   4     1806.15     1771.08     29.92 o 
  -7   3   4      539.18      551.01     12.82 o 
  -6   3   4     1405.36     1396.27     21.87 o 
  -5   3   4     4246.62     4530.11     42.08 o 
  -4   3   4      285.67      185.04      6.63 o 
  -3   3   4       55.56       85.06      5.62 o 
  -2   3   4      930.81      966.80     13.56 o 
  -1   3   4     2442.10     2473.85     22.99 o 
   0   3   4    13799.77    14123.45     83.86 o 
   1   3   4     2554.59     2635.35     48.96 o 
   2   3   4       92.81      110.78      5.89 o 
   3   3   4        8.28        9.91      1.59 o 
   4   3   4     1231.68     1127.58     22.68 o 
   5   3   4       23.78       22.67      3.98 o 
   6   3   4     1874.16     1851.85     30.42 o 
   7   3   4     1639.19     1631.71     24.17 o 
   8   3   4     2828.26     2857.04     30.77 o 
   9   3   4        5.35        4.71      3.62 o 
  10   3   4     1296.51     1371.11     28.50 o 
  11   3   4      242.37      215.76     11.34 o 
  12   3   4      287.33      271.20     13.50 o 
  13   3   4       42.41       52.52     11.25 o 
  14   3   4      403.80      370.26     37.63 o 
  15   3   4        3.06       11.02     16.04 o 
 -16   4   4        9.86       18.89      8.34 o 
 -15   4   4      134.30      152.13     13.92 o 
 -14   4   4        0.14       11.96      6.76 o 
 -13   4   4     1519.64     1589.35     37.13 o 
 -12   4   4       13.22       16.78      5.57 o 
 -11   4   4       21.84       23.62      5.58 o 
 -10   4   4       12.10       15.66      5.03 o 
  -9   4   4     3452.22     3516.79     43.67 o 
  -8   4   4      418.99      361.72     10.30 o 
  -7   4   4      353.49      326.00      9.99 o 
  -6   4   4       53.74       60.71      5.03 o 
  -5   4   4     2103.36     2169.91     24.50 o 
  -4   4   4      356.54      361.47      9.44 o 
  -3   4   4      435.69      410.72     10.98 o 
  -2   4   4        1.84        4.63      2.06 o 
  -1   4   4     1071.24     1151.63     19.85 o 
   0   4   4      424.58      440.66      5.26 o 
   1   4   4     4321.77     4334.52     46.39 o 
   2   4   4      500.82      625.67     12.93 o 
   3   4   4      902.73      952.10     15.86 o 
   4   4   4      209.49      224.67     10.22 o 
   5   4   4     1172.07     1147.75     18.87 o 
   6   4   4       23.27       22.96      3.10 o 
   7   4   4       18.93       20.75      3.70 o 
   8   4   4       18.48       23.12      3.11 o 
   9   4   4      218.36      230.56     15.87 o 
  10   4   4      111.00      100.35     10.20 o 
  11   4   4      557.96      603.56     24.03 o 
  12   4   4        2.06        3.78      4.59 o 
  13   4   4       62.21       40.41     13.00 o 
  14   4   4      131.78      119.84     19.94 o 
 -15   5   4       35.81       45.15     12.33 o 
 -14   5   4      693.01      756.30     43.83 o 
 -13   5   4      229.50      190.10     12.56 o 
 -12   5   4      400.77      406.87     16.87 o 
 -11   5   4        2.29        6.15      6.74 o 
 -10   5   4       97.90      108.48     16.85 o 
  -9   5   4      140.48      139.67     10.22 o 
  -8   5   4     1508.59     1500.16     21.28 o 
  -7   5   4       36.44       37.19      5.40 o 
  -6   5   4      179.43      161.71      8.02 o 
  -5   5   4     1009.64     1013.33     19.43 o 
  -4   5   4     5229.33     5581.88     59.89 o 
  -3   5   4       36.61       45.89      4.54 o 
  -2   5   4       49.22       51.36      4.67 o 
  -1   5   4      357.35      345.05      9.82 o 
   0   5   4     1474.10     1425.15     22.63 o 
   1   5   4        0.28        5.64      3.73 o 
   2   5   4      489.99      477.04     17.17 o 
   3   5   4       51.46       53.00      7.43 o 
   4   5   4      199.26      184.84     10.01 o 
   5   5   4      159.50      159.35     11.10 o 
   6   5   4      796.28      772.81     18.64 o 
   7   5   4      313.40      294.54     12.39 o 
   8   5   4      142.93      144.02      9.86 o 
   9   5   4        4.25        5.61      3.65 o 
  10   5   4     1165.09     1217.80     35.70 o 
  11   5   4        0.52       14.93      5.22 o 
  12   5   4       15.76        5.72      7.72 o 
  13   5   4       24.16       14.20     10.16 o 
 -14   6   4       23.13       22.79      8.03 o 
 -13   6   4      241.07      258.31     17.62 o 
 -12   6   4      176.87      173.39     15.77 o 
 -11   6   4       28.18       28.21      8.86 o 
 -10   6   4      617.12      619.94     23.18 o 
  -9   6   4      258.90      263.79     12.55 o 
  -8   6   4       14.56       12.31      3.81 o 
  -7   6   4      184.66      191.82      9.08 o 
  -6   6   4       72.34       73.94      6.31 o 
  -5   6   4     1167.27     1199.71     19.07 o 
  -4   6   4        1.25        4.56      2.67 o 
  -3   6   4       63.08       89.08      7.64 o 
  -2   6   4      342.23      341.62     10.64 o 
  -1   6   4     2053.42     2050.03     30.52 o 
   0   6   4      309.29      281.81     12.01 o 
   1   6   4     1134.81     1118.84     21.99 o 
   2   6   4     1716.54     1697.30     27.22 o 
   3   6   4       96.28       86.44      6.71 o 
   4   6   4      824.10      842.06     23.90 o 
   5   6   4      588.77      608.93     20.29 o 
   6   6   4       96.89       89.71      9.11 o 
   7   6   4       81.43       86.33      8.25 o 
   8   6   4      210.00      200.62     15.89 o 
   9   6   4      776.13      784.34     27.97 o 
  10   6   4       17.48       21.00      8.17 o 
  11   6   4       94.25       76.57     11.99 o 
  12   6   4       11.24       13.61      8.61 o 
 -13   7   4        8.22       15.54      6.75 o 
 -12   7   4       49.59       48.17      9.73 o 
 -11   7   4      343.01      349.77     21.61 o 
 -10   7   4       63.84       57.75     11.81 o 
  -9   7   4        6.30       15.06      5.77 o 
  -8   7   4      216.46      196.28     17.77 o 
  -7   7   4     1625.10     1704.65     40.70 o 
  -6   7   4       66.86       66.84      6.70 o 
  -5   7   4        5.25        5.49      3.39 o 
  -4   7   4       28.12       29.69      5.27 o 
  -3   7   4      274.75      275.07     15.81 o 
  -2   7   4       56.24       58.94      7.23 o 
  -1   7   4     1099.54     1137.06     29.19 o 
   0   7   4     1241.79     1268.02     31.63 o 
   1   7   4      450.33      433.82     15.81 o 
   2   7   4      321.35      296.61     13.02 o 
   3   7   4      960.19     1038.08     27.86 o 
   4   7   4       70.15       71.45     10.54 o 
   5   7   4      137.09      158.32     14.08 o 
   6   7   4       38.10       44.75      7.57 o 
   7   7   4     1021.83     1002.12     25.45 o 
   8   7   4       44.81       44.73      9.97 o 
   9   7   4      161.32      164.42     15.86 o 
  10   7   4        1.18       23.29      7.92 o 
  11   7   4       58.19       54.14      8.99 o 
 -11   8   4        0.16        2.31      6.25 o 
 -10   8   4        5.18       10.07      8.57 o 
  -9   8   4        0.03       10.29      6.90 o 
  -8   8   4      263.77      249.12     22.02 o 
  -7   8   4        0.06        3.94      5.09 o 
  -6   8   4     1373.90     1373.30     36.19 o 
  -5   8   4       28.10       21.58      5.67 o 
  -4   8   4        0.43        7.88      5.94 o 
  -3   8   4      469.33      481.66     20.39 o 
  -2   8   4      594.90      580.55     19.72 o 
  -1   8   4      171.06      147.00      9.88 o 
   0   8   4       17.07       20.92      8.35 o 
   1   8   4       52.60       78.55      7.97 o 
   2   8   4      286.27      323.95     17.73 o 
   3   8   4        7.68       12.48      4.33 o 
   4   8   4      309.80      322.98     16.43 o 
   5   8   4        6.14       14.90      6.66 o 
   6   8   4      166.10      145.87     11.99 o 
   7   8   4       25.51       31.76      8.04 o 
   8   8   4      711.30      774.53     30.17 o 
   9   8   4        1.58       10.04      8.37 o 
  -8   9   4      132.92      127.57     17.85 o 
  -7   9   4      267.67      294.12     24.62 o 
  -6   9   4       23.26       27.32      8.17 o 
  -5   9   4      184.08      175.26     16.84 o 
  -4   9   4       31.81       37.78      9.77 o 
  -3   9   4       87.90       90.49     12.08 o 
  -2   9   4        1.16        8.74      6.68 o 
  -1   9   4      162.89      178.07     14.32 o 
   0   9   4      172.62      135.86     12.81 o 
   1   9   4       72.29       77.47     10.59 o 
   2   9   4        8.13       16.53      4.50 o 
   3   9   4      361.95      370.86     18.30 o 
   4   9   4       22.67       29.24      6.01 o 
   5   9   4       34.73       27.23      6.95 o 
   6   9   4        2.36       20.08     10.11 o 
  -1  10   4        7.55       11.78      7.35 o 
 -17   0   5      193.45      191.05     18.72 o 
 -15   0   5      220.19      221.15     18.71 o 
 -13   0   5      907.52      908.35     36.53 o 
 -11   0   5     3490.40     3805.23     80.03 o 
  -9   0   5       25.66       38.24      6.63 o 
  -7   0   5    15329.17    14181.23    149.19 o 
  -5   0   5     1550.16     1781.77     50.41 o 
  -3   0   5      509.17      819.00     34.48 o 
  -1   0   5       99.77      121.97     11.24 o 
   1   0   5     3948.72     3972.27     58.25 o 
   3   0   5     1554.22     1687.63     43.40 o 
   5   0   5      548.41      581.66     26.09 o 
   7   0   5     5200.13     5225.47     86.39 o 
   9   0   5     2146.43     2361.63     86.55 o 
  11   0   5       75.51      124.30     19.42 o 
  13   0   5      328.23      338.70     33.14 o 
  15   0   5      804.66      828.37     52.10 o 
 -17   1   5        2.30       11.87      6.03 o 
 -16   1   5      130.81      116.42     12.81 o 
 -15   1   5        0.59        7.58      5.31 o 
 -14   1   5       27.19       31.07      7.68 o 
 -13   1   5      870.19      764.05     34.17 o 
 -12   1   5     1557.88     1546.52     33.09 o 
 -11   1   5       67.50       48.89      6.25 o 
 -10   1   5       16.33       16.48     11.02 o 
  -9   1   5      401.12      364.31     11.25 o 
  -8   1   5     3650.06     3589.81     44.89 o 
  -7   1   5       17.46       33.69      5.68 o 
  -6   1   5     4811.59     4582.93     47.46 o 
  -5   1   5     2357.92     2310.51     28.78 o 
  -4   1   5       15.91       20.09      4.10 o 
  -3   1   5     2780.98     2809.76     30.51 o 
  -2   1   5     2294.26     2405.68     32.44 o 
  -1   1   5       99.06      133.40      6.26 o 
   0   1   5      105.97      126.78      6.86 o 
   1   1   5     2080.65     2074.13     23.37 o 
   2   1   5     5578.61     5738.19     44.57 o 
   3   1   5      394.81      460.69     12.52 o 
   4   1   5      574.72      638.71     21.61 o 
   5   1   5        5.24       12.86      3.46 o 
   6   1   5     3935.48     3927.43     58.62 o 
   7   1   5      760.68      722.02     13.19 o 
   8   1   5     2663.33     2666.47     59.20 o 
   9   1   5     4865.31     5187.69     77.56 o 
  10   1   5       12.85       25.33      5.81 o 
  11   1   5      148.15      149.55     11.66 o 
  12   1   5      492.51      517.09     27.07 o 
  13   1   5      420.50      415.64     28.33 o 
  14   1   5       23.93       13.48      8.23 o 
  15   1   5      121.41      115.56     26.13 o 
 -17   2   5       15.11       20.62      9.43 o 
 -16   2   5        0.20       18.72      8.52 o 
 -15   2   5      113.70       90.54     12.65 o 
 -14   2   5      860.21      844.84     66.49 o 
 -13   2   5      631.76      584.13     26.31 o 
 -12   2   5      179.00      144.27      9.65 o 
 -11   2   5        8.08        5.16      3.65 o 
 -10   2   5        3.34        7.66      4.61 o 
  -9   2   5      208.44      206.49     12.74 o 
  -8   2   5      201.04      227.25     16.32 o 
  -7   2   5     3346.15     3548.86     42.19 o 
  -6   2   5     4174.35     4162.80     75.49 o 
  -5   2   5      493.43      481.68     11.27 o 
  -4   2   5      680.56      601.55     11.27 o 
  -3   2   5      979.18      903.97     13.62 o 
  -2   2   5       95.12      105.84      5.27 o 
  -1   2   5     3378.39     3219.03     28.14 o 
   0   2   5     9675.27     9802.79     55.11 o 
   1   2   5    10183.28    10556.72     90.21 o 
   2   2   5     2373.22     2352.71     25.90 o 
   3   2   5     1915.46     1775.05     25.96 o 
   4   2   5        4.53       11.13      6.56 o 
   5   2   5       75.25       65.27      5.13 o 
   6   2   5      710.90      697.84     15.72 o 
   7   2   5     3655.43     3699.96     43.15 o 
   8   2   5     1478.75     1425.32     20.75 o 
   9   2   5       96.24      107.52      6.23 o 
  10   2   5      335.92      325.29     13.22 o 
  11   2   5      756.96      784.33     22.90 o 
  12   2   5      333.55      344.06     17.18 o 
  13   2   5       72.68       66.37     12.33 o 
  14   2   5      745.87      766.38     31.97 o 
  15   2   5       75.37       81.34     22.64 o 
 -17   3   5       56.07       62.36     12.41 o 
 -16   3   5      179.75      172.40     16.03 o 
 -15   3   5      392.19      399.05     21.74 o 
 -14   3   5        5.66       15.31      6.48 o 
 -13   3   5     1013.80     1006.24     35.58 o 
 -12   3   5      326.54      292.90     18.46 o 
 -11   3   5      159.79      149.18      9.96 o 
 -10   3   5      825.27      788.34     19.10 o 
  -9   3   5      175.05      202.26     10.88 o 
  -8   3   5       11.24       17.91      7.56 o 
  -7   3   5     1355.20     1447.43     19.92 o 
  -6   3   5     1762.03     1729.02     25.13 o 
  -5   3   5     5857.58     5796.17     51.95 o 
  -4   3   5       87.35      152.23      6.45 o 
  -3   3   5       74.74       68.30      4.63 o 
  -2   3   5     1541.39     1559.60     18.42 o 
  -1   3   5     9709.55     9716.15     67.23 o 
   0   3   5       61.55       41.55      3.68 o 
   1   3   5    10682.57    10977.20    101.07 o 
   2   3   5      774.75      635.13     11.25 o 
   3   3   5      666.08      593.79     20.69 o 
   4   3   5        4.66        2.44      2.85 o 
   5   3   5      974.87      929.65     21.05 o 
   6   3   5      412.89      385.02     10.89 o 
   7   3   5      135.70      138.10      7.29 o 
   8   3   5      122.35      119.00      7.02 o 
   9   3   5       81.52       86.06      5.96 o 
  10   3   5       84.67       83.77      7.94 o 
  11   3   5      121.20      110.44      9.14 o 
  12   3   5      232.32      231.49     15.35 o 
  13   3   5      900.78      902.64     52.43 o 
  14   3   5        7.46       22.19     17.69 o 
 -16   4   5        3.74       22.32      9.39 o 
 -15   4   5        9.04        6.86      4.79 o 
 -14   4   5     1067.46     1060.67     52.66 o 
 -13   4   5       59.71       53.82      8.71 o 
 -12   4   5      344.79      365.69     15.70 o 
 -11   4   5      729.31      743.00     21.53 o 
 -10   4   5      189.18      188.96     10.73 o 
  -9   4   5      129.31      129.11      6.95 o 
  -8   4   5      362.10      380.81     11.39 o 
  -7   4   5      201.76      202.60      8.77 o 
  -6   4   5     2263.63     2334.52     31.29 o 
  -5   4   5        0.03        5.08      2.40 o 
  -4   4   5     2549.92     2658.23     27.81 o 
  -3   4   5       56.87       60.64      5.97 o 
  -2   4   5      218.16      229.97      7.59 o 
  -1   4   5      433.61      397.60      8.63 o 
   0   4   5    10145.47    10104.93     79.80 o 
   1   4   5     3730.50     3803.49     43.26 o 
   2   4   5      901.16      830.03     15.98 o 
   3   4   5        4.83       -3.28      3.87 o 
   4   4   5      210.02      209.95     10.87 o 
   5   4   5      114.73       79.50      5.49 o 
   6   4   5      121.42      122.82      9.38 o 
   7   4   5       32.29       37.13      6.21 o 
   8   4   5     1035.89     1024.27     27.14 o 
   9   4   5       48.54       48.45      8.59 o 
  10   4   5      319.99      309.67     16.73 o 
  11   4   5      379.78      399.28     20.18 o 
  12   4   5       19.34       23.04      7.66 o 
  13   4   5       32.73       24.91     12.09 o 
  14   4   5     1072.01     1126.30    136.10 o 
 -15   5   5      276.01      264.08     27.59 o 
 -14   5   5       24.35       22.67      6.81 o 
 -13   5   5      380.19      352.21     15.95 o 
 -12   5   5      122.61      122.31      9.80 o 
 -11   5   5      200.16      233.50     13.19 o 
 -10   5   5      119.89      110.25      9.35 o 
  -9   5   5      596.98      586.79     20.03 o 
  -8   5   5        0.88        6.84      4.04 o 
  -7   5   5        1.86       14.07      3.73 o 
  -6   5   5     1797.81     1796.29     23.83 o 
  -5   5   5     1616.06     1659.69     22.48 o 
  -4   5   5      374.07      435.23     12.23 o 
  -3   5   5        5.49       10.38      2.77 o 
  -2   5   5      229.33      228.49      7.64 o 
  -1   5   5     2145.79     2076.30     33.04 o 
   0   5   5       63.40       50.13      5.26 o 
   1   5   5     1467.99     1395.91     25.30 o 
   2   5   5      776.03      677.63     16.91 o 
   3   5   5      814.49      815.21     23.21 o 
   4   5   5        4.28       15.05      3.93 o 
   5   5   5     1035.55     1091.06     33.66 o 
   6   5   5      131.03      139.24     14.23 o 
   7   5   5       61.60       47.53      6.20 o 
   8   5   5      379.12      351.81     14.52 o 
   9   5   5      720.06      699.37     25.86 o 
  10   5   5      161.18      141.77     13.24 o 
  11   5   5       43.06       44.40      9.17 o 
  12   5   5        0.49        6.34      4.60 o 
  13   5   5      356.29      364.55     25.42 o 
 -14   6   5      225.12      193.68     16.55 o 
 -13   6   5      144.24      137.22     13.65 o 
 -12   6   5        6.01        6.59      3.31 o 
 -11   6   5      532.10      532.40     20.51 o 
 -10   6   5      308.75      317.14     14.94 o 
  -9   6   5        0.98        5.57      5.05 o 
  -8   6   5      303.03      271.38     10.99 o 
  -7   6   5      995.39     1000.98     23.37 o 
  -6   6   5      450.09      458.14     13.17 o 
  -5   6   5     1250.57     1330.15     20.46 o 
  -4   6   5      286.57      303.81     11.39 o 
  -3   6   5       31.74       29.30      4.32 o 
  -2   6   5      205.70      191.02     10.36 o 
  -1   6   5      988.15      991.50     22.02 o 
   0   6   5     1398.70     1416.63     25.29 o 
   1   6   5        7.92       12.57      2.99 o 
   2   6   5       44.92       42.62      5.52 o 
   3   6   5      154.28      154.88      8.83 o 
   4   6   5     1006.94     1077.65     33.31 o 
   5   6   5      299.56      279.83     15.69 o 
   6   6   5      830.62      791.55     23.68 o 
   7   6   5     2555.87     2670.96     46.55 o 
   8   6   5       99.37      114.83     20.18 o 
   9   6   5       37.12       26.58      7.96 o 
  10   6   5      159.45      165.76     16.43 o 
  11   6   5      140.59      146.74     15.42 o 
  12   6   5       37.24       19.48      7.85 o 
 -12   7   5      455.93      466.07     22.58 o 
 -11   7   5       49.93       61.23     10.76 o 
 -10   7   5       24.89       37.01      7.58 o 
  -9   7   5      464.31      429.25     22.64 o 
  -8   7   5     1473.41     1465.12     36.36 o 
  -7   7   5      138.26      110.54      8.26 o 
  -6   7   5      717.24      738.58     18.30 o 
  -5   7   5       67.37       78.27      7.95 o 
  -4   7   5       58.72       57.60     10.36 o 
  -3   7   5      674.85      627.34     19.40 o 
  -2   7   5       45.93       45.37      5.39 o 
  -1   7   5       42.49       47.87      7.35 o 
   0   7   5       64.47       64.79      7.54 o 
   1   7   5       28.80       20.91      4.40 o 
   2   7   5      380.75      366.68     15.14 o 
   3   7   5      169.71      192.09     14.15 o 
   4   7   5       54.67       53.59      7.82 o 
   5   7   5      942.67      931.40     26.67 o 
   6   7   5     1254.27     1260.27     28.13 o 
   7   7   5       15.74       19.99      8.18 o 
   8   7   5      537.67      537.14     31.97 o 
   9   7   5      137.45      130.12     14.05 o 
  10   7   5       42.96       47.64     10.57 o 
 -10   8   5      132.23      120.53     23.21 o 
  -9   8   5       15.40       25.61     11.10 o 
  -8   8   5      204.67      201.74     24.77 o 
  -7   8   5     1185.08     1239.36     33.31 o 
  -6   8   5      162.48      160.91     13.85 o 
  -5   8   5       52.82       48.38     10.33 o 
  -4   8   5       48.03       52.13      6.92 o 
  -3   8   5      326.63      306.15     14.40 o 
  -2   8   5       57.72       50.37      7.80 o 
  -1   8   5       76.56       84.08      8.48 o 
   0   8   5      176.70      153.22     10.87 o 
   1   8   5      631.29      630.96     22.14 o 
   2   8   5       64.40       63.37      9.09 o 
   3   8   5      309.15      302.10     17.88 o 
   4   8   5      421.94      436.93     18.98 o 
   5   8   5        0.91       11.06      5.37 o 
   6   8   5        0.40       12.16      4.50 o 
   7   8   5      441.81      456.62     24.35 o 
   8   8   5        1.78       18.08      7.03 o 
  -8   9   5        6.33       14.03     10.20 o 
  -7   9   5        0.22       30.72     11.52 o 
  -6   9   5      144.60      137.55     16.83 o 
  -5   9   5       16.55       22.60      9.60 o 
  -4   9   5       53.43       49.38     12.51 o 
  -3   9   5      124.98      123.87     12.58 o 
  -2   9   5      850.72      860.34     29.31 o 
  -1   9   5       81.78       56.40     14.35 o 
   0   9   5       49.20       57.19     15.73 o 
   1   9   5      256.59      250.36     16.90 o 
   2   9   5      237.49      237.77     17.54 o 
   3   9   5       83.21       71.38     12.73 o 
   4   9   5       30.39       15.64      5.28 o 
   5   9   5       64.12       44.33     10.23 o 
 -16   0   6      645.32      594.52     70.13 o 
 -14   0   6      115.87      101.73     14.50 o 
 -12   0   6     3162.88     2767.95     79.09 o 
 -10   0   6      180.74      149.69     12.94 o 
  -8   0   6     4279.76     4311.02     88.31 o 
  -6   0   6     5337.37     5805.82     86.31 o 
  -4   0   6     2074.12     1981.93     50.00 o 
  -2   0   6     6062.17     6530.54     84.71 o 
   0   0   6      464.34      509.47     25.04 o 
   2   0   6     5857.03     6047.39    103.30 o 
   4   0   6       76.12       80.96     12.74 o 
   6   0   6     6165.33     6380.91    116.80 o 
   8   0   6      837.82      899.58     42.59 o 
  10   0   6     2480.49     2551.75     89.51 o 
  12   0   6      747.90      804.30     45.21 o 
  14   0   6       97.74      100.30     22.49 o 
 -17   1   6      291.62      267.18     18.29 o 
 -16   1   6       13.92       18.18      7.36 o 
 -15   1   6      251.63      243.43     16.88 o 
 -14   1   6      647.18      609.99     25.34 o 
 -13   1   6      837.57      760.21     44.66 o 
 -12   1   6      449.11      409.38     19.55 o 
 -11   1   6        5.96       10.21      3.67 o 
 -10   1   6      592.70      515.14     20.64 o 
  -9   1   6     1963.01     1755.40     57.54 o 
  -8   1   6     1665.53     1569.80     52.78 o 
  -7   1   6     4608.09     3879.88     52.25 o 
  -6   1   6        3.19       14.58      8.59 o 
  -5   1   6      336.10      389.75     14.79 o 
  -4   1   6     1208.66     1332.49     20.84 o 
  -2   1   6       57.80      122.12     17.11 o 
  -1   1   6     2650.30     2667.35     34.05 o 
   0   1   6     2980.57     3344.21    153.34 o 
   1   1   6     1524.58     1472.17     23.02 o 
   2   1   6        0.07        5.24      2.79 o 
   3   1   6      997.22     1085.02     55.40 o 
   4   1   6      609.70      487.10     24.99 o 
   5   1   6      645.77      603.56     16.37 o 
   6   1   6        8.19        6.02      3.03 o 
   7   1   6     3243.52     3359.16     48.31 o 
   8   1   6     1405.10     1354.90     27.44 o 
   9   1   6       80.70       85.27      7.89 o 
  10   1   6       13.14        6.53      4.02 o 
  11   1   6      509.12      537.66     26.84 o 
  12   1   6       14.03       24.72      8.53 o 
  13   1   6      175.72      163.82     44.23 o 
  14   1   6      199.48      177.60     22.87 o 
 -17   2   6      157.15      171.08     17.38 o 
 -16   2   6       58.50       23.07      9.12 o 
 -15   2   6      536.68      457.92     23.50 o 
 -14   2   6        3.36       10.90      5.01 o 
 -13   2   6      716.94      669.72     24.85 o 
 -12   2   6       20.94       26.81      5.79 o 
 -11   2   6      167.59      145.42      9.13 o 
 -10   2   6        2.64        3.72      3.62 o 
  -9   2   6     2527.78     2580.91     46.32 o 
  -8   2   6     3064.24     2976.64     36.22 o 
  -7   2   6      325.38      416.06     12.67 o 
  -6   2   6      503.86      456.47     13.20 o 
  -5   2   6      164.75      198.17     13.62 o 
  -4   2   6      194.78      209.74      7.82 o 
  -3   2   6       11.28       25.72      4.29 o 
  -2   2   6     3415.98     3065.38     42.42 o 
  -1   2   6     5527.38     5566.17     56.86 o 
   0   2   6      238.19      268.99      9.32 o 
   1   2   6      466.27      459.66     27.59 o 
   2   2   6      614.51      556.92     12.62 o 
   3   2   6     1325.64     1327.35     23.90 o 
   4   2   6       52.32       43.15      3.08 o 
   5   2   6     1921.30     1903.15     42.02 o 
   6   2   6     1156.16     1168.75     22.86 o 
   7   2   6       75.91       54.89      6.01 o 
   8   2   6       55.90       51.63      5.24 o 
   9   2   6     1079.65     1139.28     24.89 o 
  10   2   6        8.53       13.10      5.43 o 
  11   2   6        9.19       13.00      8.66 o 
  12   2   6      408.85      411.21     24.80 o 
  13   2   6      677.88      656.02     29.88 o 
  14   2   6       56.69       60.50     22.79 o 
 -17   3   6        2.89        8.79      8.01 o 
 -16   3   6      296.26      281.85     17.95 o 
 -15   3   6        1.51       12.42      9.55 o 
 -14   3   6     1059.63     1123.59     63.06 o 
 -13   3   6       69.35       51.05     10.80 o 
 -12   3   6       68.57       62.60      7.58 o 
 -11   3   6     1353.37     1477.38     35.86 o 
 -10   3   6      530.19      549.74     16.86 o 
  -9   3   6      195.94      202.12     11.07 o 
  -8   3   6     1097.73     1241.18     25.74 o 
  -7   3   6     2160.99     2073.75     52.06 o 
  -6   3   6     3829.66     4155.34     37.78 o 
  -5   3   6      761.16      875.49     16.26 o 
  -4   3   6     1584.30     1690.81     25.22 o 
  -3   3   6     2575.07     2539.89     31.99 o 
  -2   3   6     2032.24     1914.62     33.00 o 
  -1   3   6        3.27        6.87      3.88 o 
   0   3   6     3140.49     3010.59     33.65 o 
   1   3   6     5675.88     5816.64     50.72 o 
   2   3   6      967.45     1015.80     16.68 o 
   3   3   6       22.72       15.88      2.98 o 
   4   3   6     2148.50     2220.01     26.85 o 
   5   3   6      408.41      404.48     11.22 o 
   6   3   6     1052.15      994.05     18.44 o 
   7   3   6      318.89      289.11     13.59 o 
   8   3   6      563.24      556.85     13.64 o 
   9   3   6       89.00       83.71      6.80 o 
  10   3   6      474.47      515.42     21.05 o 
  11   3   6      771.65      781.65     24.87 o 
  12   3   6      128.96      115.57     13.76 o 
  13   3   6        0.62        8.39      8.77 o 
  14   3   6      453.50      528.51     45.51 o 
 -16   4   6       10.40       17.63      7.92 o 
 -15   4   6      816.04      927.42     32.05 o 
 -14   4   6       10.34       18.89      8.30 o 
 -13   4   6      301.37      302.21     15.35 o 
 -12   4   6      242.12      248.06     13.96 o 
 -11   4   6      369.61      366.81     20.90 o 
 -10   4   6       95.10       88.89      9.12 o 
  -9   4   6      935.81      957.41     30.27 o 
  -8   4   6      195.65      190.74      8.88 o 
  -7   4   6      192.32      273.34     10.96 o 
  -6   4   6        2.20        4.49      3.14 o 
  -5   4   6     3020.19     3244.78     39.74 o 
  -4   4   6      351.88      340.91     10.64 o 
  -3   4   6      167.06      133.61      6.72 o 
  -2   4   6      399.20      350.42      9.83 o 
  -1   4   6     2271.35     2188.35     23.17 o 
   0   4   6       63.00       62.52      3.79 o 
   1   4   6     1150.77     1082.23     24.98 o 
   2   4   6      456.71      450.77     14.07 o 
   3   4   6      712.49      634.50     15.01 o 
   4   4   6       82.66       70.83      8.26 o 
   5   4   6     1822.57     1880.83     46.42 o 
   6   4   6       15.18        5.69      5.44 o 
   7   4   6      293.46      290.37     14.52 o 
   8   4   6        7.50        7.69      3.63 o 
   9   4   6      578.66      543.17     22.10 o 
  10   4   6      311.12      291.69     17.03 o 
  11   4   6      189.70      184.37     14.68 o 
  12   4   6        1.44       12.71      5.49 o 
  13   4   6      370.29      344.73     49.81 o 
 -15   5   6        3.68       12.34      7.73 o 
 -14   5   6      665.76      673.91     33.37 o 
 -13   5   6       10.89       13.83      6.48 o 
 -12   5   6        1.36       10.28      5.16 o 
 -11   5   6       56.35       52.85      8.61 o 
 -10   5   6      779.71      801.41     21.25 o 
  -9   5   6       34.58       37.89      5.99 o 
  -8   5   6      105.86      122.76      8.48 o 
  -7   5   6     1726.56     1649.45     24.04 o 
  -6   5   6      409.53      392.81     11.84 o 
  -5   5   6      841.77      857.86     16.58 o 
  -4   5   6       83.94       91.10      6.37 o 
  -3   5   6      330.84      336.63      9.98 o 
  -2   5   6      142.52      142.49      6.72 o 
  -1   5   6      722.38      698.05     13.42 o 
   0   5   6     3913.11     4028.08     49.47 o 
   1   5   6     1145.68     1144.31     20.98 o 
   2   5   6        6.49       13.92      4.48 o 
   3   5   6      634.21      600.08     14.29 o 
   4   5   6      629.06      665.25     20.53 o 
   5   5   6      611.50      555.64     22.90 o 
   6   5   6      216.61      203.42     15.21 o 
   7   5   6      660.12      597.73     18.10 o 
   8   5   6     1075.51     1107.89     33.78 o 
   9   5   6       10.53       17.07      4.92 o 
  10   5   6      239.33      260.85     17.53 o 
  11   5   6      356.13      377.39     20.91 o 
  12   5   6       48.44       37.94     10.06 o 
 -14   6   6        7.50       10.80      7.90 o 
 -13   6   6       88.50       80.32     11.92 o 
 -12   6   6      208.20      191.86     13.39 o 
 -11   6   6      161.36      138.82     11.22 o 
 -10   6   6       12.55       13.00      5.03 o 
  -9   6   6       74.95      105.38      9.88 o 
  -8   6   6      547.00      543.83     14.87 o 
  -7   6   6      677.18      666.03     24.21 o 
  -6   6   6      607.23      588.70     16.89 o 
  -5   6   6      679.35      689.19     18.25 o 
  -4   6   6      388.99      393.98     13.68 o 
  -3   6   6      483.67      475.20     15.35 o 
  -2   6   6      150.21      166.54     13.79 o 
  -1   6   6     1059.79      989.77     20.86 o 
   0   6   6       16.27       13.64      6.06 o 
   1   6   6      227.86      222.22     10.69 o 
   2   6   6      472.66      452.76     17.62 o 
   3   6   6      514.80      542.15     20.41 o 
   4   6   6        7.18        7.76      5.70 o 
   5   6   6      586.64      575.43     21.66 o 
   6   6   6     1311.96     1179.89     32.70 o 
   7   6   6      142.61      122.21     10.18 o 
   8   6   6      134.52      111.77     13.64 o 
   9   6   6      384.49      404.10     22.26 o 
  10   6   6      287.68      306.59     19.52 o 
  11   6   6        0.08       12.07      6.82 o 
 -12   7   6        0.81       17.74      7.24 o 
 -11   7   6       91.54       99.06     11.76 o 
 -10   7   6       24.94       28.62      8.47 o 
  -9   7   6       36.38       33.37      6.66 o 
  -8   7   6        5.36       10.81      5.07 o 
  -7   7   6      873.15      874.00     21.23 o 
  -6   7   6      892.33      962.63     25.69 o 
  -5   7   6      110.09      119.05      9.77 o 
  -4   7   6      671.68      643.75     20.76 o 
  -3   7   6      367.37      369.18     16.01 o 
  -2   7   6        5.81       12.50      5.26 o 
  -1   7   6       26.18       34.91      6.39 o 
   0   7   6       64.46       67.99      8.39 o 
   1   7   6      453.05      414.11     15.06 o 
   2   7   6        1.24       11.38      6.70 o 
   3   7   6      512.75      478.91     23.51 o 
   4   7   6      975.02      921.81     30.17 o 
   5   7   6        4.51       18.38      6.85 o 
   6   7   6       13.78       13.91      8.18 o 
   7   7   6      398.87      366.04     21.79 o 
   8   7   6      222.75      218.45     17.45 o 
   9   7   6       49.87       52.74      9.25 o 
 -10   8   6       18.19       15.61      8.29 o 
  -9   8   6       66.69       66.96     12.44 o 
  -8   8   6      557.17      619.55     31.86 o 
  -7   8   6      111.88       85.88     11.05 o 
  -6   8   6      177.57      167.53     19.93 o 
  -5   8   6      125.17      141.48     11.49 o 
  -4   8   6       64.74       78.42      9.38 o 
  -3   8   6        0.45       14.37      5.16 o 
  -2   8   6      749.26      796.92     24.34 o 
  -1   8   6        0.22        0.73      3.89 o 
   0   8   6      248.24      241.17     12.92 o 
   1   8   6       37.93       53.01      9.63 o 
   2   8   6      368.97      335.36     18.42 o 
   3   8   6       30.69       43.82     15.19 o 
   4   8   6      107.85       99.75     12.15 o 
   5   8   6       46.09       38.01      8.83 o 
   6   8   6      142.83      161.26     13.73 o 
   7   8   6       74.75       56.72     19.36 o 
  -7   9   6      269.43      245.51     25.99 o 
  -6   9   6      135.37       99.03     13.07 o 
  -5   9   6       41.82       30.40     10.65 o 
  -4   9   6        4.54       10.07      5.23 o 
  -3   9   6      324.23      361.09     19.76 o 
  -2   9   6        0.39       16.02      4.95 o 
  -1   9   6       64.11       48.96     10.18 o 
   0   9   6      175.11      144.30     20.38 o 
   1   9   6      414.41      386.22     21.08 o 
   2   9   6       17.08       18.09      7.11 o 
   3   9   6      244.64      226.09     15.55 o 
   4   9   6      327.01      306.03     17.19 o 
 -17   0   7      598.03      543.58     47.08 o 
 -15   0   7      284.30      282.77     32.84 o 
 -13   0   7     1894.07     1976.89     48.95 o 
 -11   0   7      272.09      263.68     20.73 o 
  -9   0   7       46.46       60.57      8.71 o 
  -7   0   7      251.68      180.57     12.67 o 
  -5   0   7     2339.65     2607.45     65.97 o 
  -3   0   7     1075.70     1151.47     37.18 o 
  -1   0   7      252.81      322.65     19.27 o 
   1   0   7     9156.84     9302.69    147.38 o 
   7   0   7     2121.96     2115.55    101.09 o 
   9   0   7     4212.67     4355.80     90.86 o 
  11   0   7      927.09      943.66     53.45 o 
  13   0   7       45.94       32.46      8.54 o 
 -17   1   7        1.04        8.52      7.89 o 
 -16   1   7      277.51      241.46     17.62 o 
 -15   1   7        2.80       11.73      6.31 o 
 -14   1   7      440.23      390.55     27.92 o 
 -13   1   7       46.91       39.20     12.88 o 
 -12   1   7     1959.78     1767.74     79.95 o 
 -11   1   7      810.97      720.01     29.53 o 
 -10   1   7        9.75       12.31      3.56 o 
  -9   1   7     1761.95     1646.59     41.44 o 
  -8   1   7     2144.88     2137.91     30.19 o 
  -7   1   7       39.88       51.63      5.64 o 
  -6   1   7      253.90      348.28     22.24 o 
  -5   1   7      568.49      529.69     17.67 o 
  -4   1   7     1214.04     1142.46     26.92 o 
  -3   1   7       52.20       64.10     14.73 o 
  -2   1   7     1619.70     1551.03     29.73 o 
  -1   1   7      669.34      777.46     45.40 o 
   0   1   7     3299.81     3286.29     70.02 o 
   1   1   7      279.95      301.33     12.79 o 
   2   1   7     6534.37     6499.56     88.86 o 
   3   1   7     8940.77     9841.83    126.74 o 
   4   1   7      404.31      435.75     26.54 o 
   5   1   7       45.26       53.11      7.50 o 
   6   1   7     1648.18     1611.66     43.21 o 
   7   1   7     2151.27     2170.28     45.26 o 
   8   1   7        8.26       18.57      8.14 o 
   9   1   7      269.34      244.35     12.72 o 
  10   1   7      450.31      451.72     24.26 o 
  11   1   7      208.77      198.57     17.15 o 
  12   1   7      111.28      120.57     15.90 o 
  13   1   7       61.05       55.10     12.27 o 
  14   1   7      528.38      498.00     29.03 o 
 -17   2   7       99.30       84.22     18.01 o 
 -16   2   7       12.75       20.21      7.96 o 
 -15   2   7        2.74        5.36      6.46 o 
 -14   2   7      139.55      154.70     16.16 o 
 -13   2   7      564.96      542.89     23.10 o 
 -12   2   7       81.37       79.45      8.09 o 
 -11   2   7     2219.07     2093.27     56.59 o 
 -10   2   7       11.20       14.32      6.40 o 
  -9   2   7      343.86      326.59     22.25 o 
  -8   2   7       23.00      100.19      9.45 o 
  -7   2   7     2017.76     1892.95     29.03 o 
  -6   2   7     4898.63     4641.56     52.83 o 
  -5   2   7     1427.45     1371.74     43.73 o 
  -4   2   7     1559.67     1464.19     69.22 o 
  -3   2   7     4139.30     3971.56     70.11 o 
  -2   2   7      843.62      867.24     30.90 o 
  -1   2   7        9.17       15.88      3.69 o 
   0   2   7     1221.32     1287.98     45.66 o 
   1   2   7     5250.81     5048.77     70.31 o 
   2   2   7      566.00      526.58     17.86 o 
   3   2   7     1552.85     1453.99     34.48 o 
   4   2   7     1050.01      999.37     19.10 o 
   5   2   7      746.80      718.75     19.51 o 
   6   2   7        0.96       10.96      4.51 o 
   7   2   7      335.64      329.39     12.14 o 
   8   2   7     1675.13     1615.17     32.02 o 
   9   2   7      298.72      285.94     11.78 o 
  10   2   7      296.78      312.58     17.69 o 
  11   2   7      146.62      125.87     14.00 o 
  12   2   7        1.78        8.73      5.73 o 
  13   2   7       30.26       63.20     13.80 o 
  14   2   7       86.10       69.94     19.64 o 
 -16   3   7       68.75       77.39     13.33 o 
 -15   3   7      327.36      321.22     20.77 o 
 -14   3   7        2.02        5.06      7.20 o 
 -13   3   7        0.43       11.30      6.46 o 
 -12   3   7        1.53        2.22      4.46 o 
 -11   3   7      233.15      252.00     20.75 o 
 -10   3   7      218.15      186.96     11.26 o 
  -9   3   7      370.54      388.35     14.86 o 
  -8   3   7      127.80      125.12      9.21 o 
  -7   3   7     1338.78     1297.04     44.47 o 
  -6   3   7      642.43      690.94     14.50 o 
  -5   3   7     4320.11     4350.65     39.62 o 
  -4   3   7     2549.18     2484.34     29.53 o 
  -3   3   7      178.30      212.47      9.89 o 
  -2   3   7      225.30      187.71      8.42 o 
  -1   3   7     3569.60     3404.44     38.41 o 
   0   3   7     2291.85     2156.38     49.01 o 
   1   3   7       98.51       77.88      4.92 o 
   2   3   7      299.76      263.56      9.93 o 
   3   3   7      186.62      132.61      7.08 o 
   4   3   7      103.29      120.58      6.86 o 
   5   3   7      858.90      828.99     21.95 o 
   6   3   7      747.18      703.82     15.78 o 
   7   3   7      228.40      226.49     10.78 o 
   8   3   7        2.59        7.13      2.80 o 
   9   3   7     1051.40     1070.08     27.53 o 
  10   3   7      242.83      233.65     15.36 o 
  11   3   7       17.26       17.29      5.33 o 
  12   3   7       53.02       58.54     20.91 o 
  13   3   7      214.93      205.63     33.20 o 
 -16   4   7       74.63       49.60     12.11 o 
 -15   4   7        2.33        7.46      7.88 o 
 -14   4   7      517.22      544.36     25.36 o 
 -13   4   7        1.46        9.46      4.97 o 
 -12   4   7      421.65      404.01     17.74 o 
 -11   4   7      172.74      141.69     10.59 o 
 -10   4   7     2065.88     2172.08     69.11 o 
  -9   4   7       92.19       89.34      8.13 o 
  -8   4   7       42.08       81.11      6.91 o 
  -7   4   7      162.79      154.72      8.59 o 
  -6   4   7     3528.11     3690.78     36.23 o 
  -5   4   7      488.86      513.72     14.06 o 
  -4   4   7      352.95      335.03     10.16 o 
  -3   4   7      739.84      694.28     14.66 o 
  -2   4   7      136.40      134.36      6.49 o 
  -1   4   7      562.86      527.03     12.49 o 
   0   4   7     1747.43     1736.36     23.99 o 
   1   4   7      132.25      119.56      4.78 o 
   2   4   7     1996.33     1818.89     55.61 o 
   3   4   7     1040.92      987.87     25.14 o 
   4   4   7      966.44      997.54     25.53 o 
   5   4   7      335.03      314.84     14.78 o 
   6   4   7       40.00       25.79      6.39 o 
   7   4   7       48.31       45.89      9.15 o 
   8   4   7     2232.89     2280.26     34.76 o 
   9   4   7       69.53       77.32     14.33 o 
  10   4   7      502.11      529.50     23.59 o 
  11   4   7        0.76       16.61      6.99 o 
  12   4   7      306.27      245.33     21.76 o 
 -15   5   7      382.29      411.36     22.86 o 
 -14   5   7        0.72        2.40      5.05 o 
 -13   5   7       12.68       21.47      6.67 o 
 -12   5   7       35.40       40.99      8.41 o 
 -11   5   7      857.16      892.24     25.48 o 
 -10   5   7      262.79      249.32     13.08 o 
  -9   5   7      134.79      126.10      9.19 o 
  -8   5   7       23.43       40.68      6.02 o 
  -7   5   7     1214.44     1224.79     20.41 o 
  -6   5   7       16.48       51.44      7.78 o 
  -5   5   7     1667.14     1727.80     25.09 o 
  -4   5   7     1148.60     1072.51     19.03 o 
  -3   5   7        0.61        5.06      3.77 o 
  -2   5   7       10.86       15.78      3.70 o 
  -1   5   7     1039.83     1049.51     21.46 o 
   0   5   7     1069.81     1069.32     21.45 o 
   1   5   7      736.74      723.97     17.15 o 
   2   5   7      679.62      635.42     18.48 o 
   3   5   7      117.60      122.46     11.44 o 
   4   5   7      369.70      378.12     17.58 o 
   5   5   7      368.33      333.63     16.16 o 
   6   5   7       42.81       46.49      9.35 o 
   7   5   7     1994.84     1897.67     55.73 o 
   8   5   7       79.18       75.73      8.74 o 
   9   5   7     1106.57     1139.87     33.75 o 
  10   5   7      124.82      132.81     15.72 o 
  11   5   7        7.59        4.30      4.79 o 
 -14   6   7      164.39      192.00     28.02 o 
 -13   6   7      308.01      258.72     18.67 o 
 -12   6   7       71.38       71.43     12.44 o 
 -11   6   7      183.56      185.37     13.64 o 
 -10   6   7      203.77      202.41     13.42 o 
  -9   6   7        4.49       13.01      5.88 o 
  -8   6   7       19.32       22.38      4.81 o 
  -7   6   7      383.94      364.76     20.05 o 
  -6   6   7      756.93      783.92     18.91 o 
  -5   6   7      150.64      166.34      8.91 o 
  -4   6   7      356.86      338.93     14.33 o 
  -3   6   7       35.76       48.19      7.01 o 
  -2   6   7      282.33      261.57     12.24 o 
  -1   6   7      336.49      327.13     13.83 o 
   0   6   7      853.36      803.07     23.56 o 
   1   6   7     4023.40     4149.67     64.05 o 
   2   6   7      116.71      116.62     14.78 o 
   3   6   7       29.78       27.30      7.59 o 
   4   6   7      561.68      525.41     20.36 o 
   5   6   7       25.59       17.17      5.67 o 
   6   6   7       63.56       80.45     12.28 o 
   7   6   7      114.12      123.47     11.12 o 
   8   6   7      507.23      496.19     23.31 o 
   9   6   7       71.49       62.54     10.46 o 
  10   6   7        4.85       13.22     13.61 o 
 -12   7   7      209.64      159.77     15.22 o 
 -11   7   7       32.99       42.76     11.11 o 
 -10   7   7       10.55        4.99      5.79 o 
  -9   7   7      242.98      237.11     20.27 o 
  -8   7   7      292.78      312.89     32.04 o 
  -7   7   7       50.80       37.66      6.14 o 
  -6   7   7       44.74       54.29      7.83 o 
  -5   7   7       18.52       26.50      6.32 o 
  -4   7   7      233.60      238.29     13.75 o 
  -3   7   7       13.29       21.34      6.50 o 
  -2   7   7      810.98      818.14     22.17 o 
  -1   7   7      557.06      594.87     19.67 o 
   0   7   7      599.48      604.63     19.69 o 
   1   7   7        0.22       21.88      7.43 o 
   2   7   7     1064.80     1078.40     53.46 o 
   3   7   7      633.98      577.52     24.62 o 
   4   7   7       23.26       26.40      7.43 o 
   5   7   7        1.59        0.95      5.77 o 
   6   7   7      439.79      444.56     44.72 o 
   7   7   7       47.51       60.15     11.02 o 
   8   7   7       88.77       84.47     12.44 o 
   9   7   7        0.55        7.78      7.29 o 
 -10   8   7        0.02       -4.54     13.87 o 
  -9   8   7       76.26       96.66     19.42 o 
  -8   8   7       17.27       25.82      9.08 o 
  -7   8   7      286.93      279.13     18.16 o 
  -6   8   7        0.37       15.68      5.55 o 
  -5   8   7       53.44       96.35     10.84 o 
  -4   8   7       46.34       45.60      6.54 o 
  -3   8   7      891.53      940.85     33.06 o 
  -2   8   7      463.67      467.75     18.43 o 
  -1   8   7        0.12        9.70      4.39 o 
   0   8   7        3.37       14.00      7.11 o 
   1   8   7      410.63      421.11     21.10 o 
   2   8   7       82.80       84.54     10.87 o 
   3   8   7      362.59      353.13     19.30 o 
   4   8   7        3.31        9.14      9.90 o 
   5   8   7      185.44      176.51     14.72 o 
   6   8   7        0.59       16.23      5.77 o 
  -6   9   7       23.61       18.77      6.19 o 
  -5   9   7       16.95        9.19      4.45 o 
  -4   9   7       76.60       78.72     11.27 o 
  -3   9   7      115.89      110.09     13.29 o 
  -2   9   7        1.71        4.07      4.78 o 
  -1   9   7        2.85        1.79      9.11 o 
   0   9   7      279.30      263.49     19.41 o 
   1   9   7       24.07       27.19      6.90 o 
   2   9   7      186.56      189.46     16.60 o 
   3   9   7       28.48       35.06      8.32 o 
 -16   0   8       50.47       67.91     14.69 o 
 -14   0   8     2054.03     2272.50     94.00 o 
 -12   0   8     1362.41     1384.54     64.40 o 
 -10   0   8       28.98       33.28      7.48 o 
  -8   0   8     4658.48     4649.44    207.43 o 
  -6   0   8      218.80      273.55     24.36 o 
  -4   0   8     2205.63     2754.16     71.06 o 
  -2   0   8      132.39      167.92     17.46 o 
   0   0   8     8002.80     8040.42    150.53 o 
   2   0   8     2297.16     2470.26     65.14 o 
   4   0   8      218.00      242.66     21.29 o 
   6   0   8     5112.86     5033.41    105.92 o 
   8   0   8        0.70       13.12     11.09 o 
  10   0   8      471.24      534.13     38.68 o 
  12   0   8      334.56      329.85     31.18 o 
 -17   1   8       18.51       25.79     10.06 o 
 -16   1   8       36.99       34.44     13.39 o 
 -15   1   8      141.07      157.14     22.34 o 
 -14   1   8      288.27      257.53     17.39 o 
 -13   1   8     2316.64     2366.37     80.04 o 
 -12   1   8        7.91        9.51      4.98 o 
 -11   1   8      174.05      176.77      8.66 o 
 -10   1   8     1855.00     1942.61     26.62 o 
  -9   1   8     1243.64     1276.47     20.39 o 
  -8   1   8      233.60      222.64     10.84 o 
  -7   1   8     1719.87     1725.20     33.40 o 
  -6   1   8      622.84      630.10     24.55 o 
  -5   1   8      596.64      736.99     37.38 o 
  -4   1   8        3.57       11.81      7.38 o 
  -3   1   8      674.26      677.46     32.01 o 
  -2   1   8     1898.65     2112.45     59.82 o 
  -1   1   8      393.17      346.55     15.59 o 
   0   1   8     1410.84     1471.22     32.24 o 
   1   1   8     6395.22     6552.14     90.84 o 
   2   1   8     1752.92     1972.46     39.77 o 
   3   1   8      394.70      365.83     17.80 o 
   4   1   8      122.92      120.38     10.96 o 
   5   1   8     1171.66     1041.84     28.33 o 
   6   1   8      872.98      900.67     28.85 o 
   7   1   8      886.20      855.71     27.55 o 
   8   1   8      263.57      232.75     16.64 o 
   9   1   8      710.48      678.54     27.25 o 
  10   1   8      527.79      555.99     28.07 o 
  11   1   8      435.23      453.64     26.01 o 
  12   1   8       43.15       39.01      9.54 o 
  13   1   8      174.74      175.16     17.56 o 
 -17   2   8        2.09       11.56      5.75 o 
 -16   2   8       30.71       15.77      6.05 o 
 -15   2   8      444.33      425.30     27.11 o 
 -14   2   8      354.23      336.06     28.17 o 
 -13   2   8        2.53        5.12      6.36 o 
 -12   2   8      537.85      506.06     20.53 o 
 -11   2   8      152.86      146.89     15.96 o 
 -10   2   8      149.94      131.70      9.81 o 
  -9   2   8       56.01       58.54      6.74 o 
  -8   2   8     1843.58     1730.04     52.69 o 
  -7   2   8     3906.66     3579.13     99.89 o 
  -6   2   8        4.05       29.16     12.22 o 
  -5   2   8     3722.94     3639.87     63.49 o 
  -4   2   8     5213.00     5671.56     60.47 o 
  -3   2   8      169.50      146.07      8.25 o 
  -2   2   8      444.64      454.96     14.33 o 
  -1   2   8     2945.28     2848.77     46.96 o 
   0   2   8     1528.39     1432.47     23.28 o 
   1   2   8       53.01       42.80      5.79 o 
   2   2   8      866.52      838.37     19.72 o 
   3   2   8      619.09      575.51     15.69 o 
   4   2   8      228.30      211.69     12.01 o 
   5   2   8       69.32       81.78      8.18 o 
   6   2   8      900.65      853.73     23.51 o 
   7   2   8     1297.75     1352.64     42.05 o 
   8   2   8        7.92       10.48      3.72 o 
   9   2   8      226.42      246.08     17.26 o 
  10   2   8      543.41      525.94     19.59 o 
  11   2   8       82.67       90.93     20.02 o 
  12   2   8       10.63       12.82     14.10 o 
  13   2   8      120.88      103.90     23.83 o 
 -16   3   8       71.93       64.89     10.52 o 
 -15   3   8        1.56        5.23      6.71 o 
 -14   3   8      208.95      187.25     16.49 o 
 -13   3   8       36.50       34.91      7.85 o 
 -12   3   8      126.34      125.92     11.14 o 
 -11   3   8        3.26        9.24      3.20 o 
 -10   3   8      894.04      866.43     49.57 o 
  -9   3   8      182.36      182.01     14.32 o 
  -8   3   8      650.13      628.02     18.49 o 
  -7   3   8      543.70      479.70     15.75 o 
  -6   3   8     6250.76     6111.52    128.89 o 
  -5   3   8      731.28      717.58     16.21 o 
  -4   3   8     1525.47     1493.12     21.85 o 
  -3   3   8       67.53       69.07      5.45 o 
  -2   3   8     1427.59     1347.92     20.06 o 
  -1   3   8      854.26      845.73     15.65 o 
   0   3   8     3575.65     3580.03     34.36 o 
   1   3   8      376.24      373.96     11.11 o 
   2   3   8       11.17       19.38      3.59 o 
   3   3   8      354.43      331.00     11.24 o 
   4   3   8       75.62       89.39      6.58 o 
   5   3   8     1074.86     1103.55     21.35 o 
   6   3   8      291.29      288.47     11.67 o 
   7   3   8      126.89      130.21     11.60 o 
   8   3   8     2019.44     2141.44     37.53 o 
   9   3   8        2.21       24.44      8.54 o 
  10   3   8      381.28      373.37     19.02 o 
  11   3   8       35.47       32.24     10.86 o 
  12   3   8      332.56      347.47     36.96 o 
 -16   4   8      155.06      175.44     20.67 o 
 -15   4   8      197.91      207.89     17.67 o 
 -14   4   8       91.79       90.57     11.91 o 
 -13   4   8        7.59       13.16      5.46 o 
 -12   4   8       23.49       22.17      7.85 o 
 -11   4   8      255.91      251.38     14.38 o 
 -10   4   8        1.91        6.48      6.21 o 
  -9   4   8       74.76       48.16      9.37 o 
  -8   4   8      197.59      190.64     11.23 o 
  -7   4   8     2539.77     2602.82     32.49 o 
  -6   4   8      270.29      263.67      9.99 o 
  -5   4   8      999.73     1023.59     18.74 o 
  -4   4   8       37.77       39.36      5.18 o 
  -3   4   8        7.39       10.16      3.73 o 
  -2   4   8      269.94      259.16      9.04 o 
  -1   4   8     3334.25     3299.98     49.34 o 
   0   4   8      305.78      295.32      8.76 o 
   1   4   8       60.42       47.20      4.03 o 
   2   4   8        3.47       19.69      7.49 o 
   3   4   8      177.58      183.82     13.37 o 
   4   4   8       36.72       33.86      6.51 o 
   5   4   8      130.92      119.61     15.50 o 
   6   4   8       12.14        8.86      5.16 o 
   7   4   8     2286.39     2305.93     53.71 o 
   8   4   8      109.63       90.16      8.60 o 
   9   4   8      658.10      683.82     26.59 o 
  10   4   8        8.04        2.89      6.49 o 
  11   4   8      476.63      454.42     24.78 o 
  12   4   8       63.45       46.85     20.54 o 
 -15   5   8       52.11       47.41     11.68 o 
 -14   5   8      165.83      145.17     14.55 o 
 -13   5   8      269.57      269.19     15.70 o 
 -12   5   8      446.67      424.79     26.50 o 
 -11   5   8       69.87       66.34      8.26 o 
 -10   5   8      226.12      220.10     16.39 o 
  -9   5   8       94.47       86.20      7.86 o 
  -8   5   8       92.33       80.60      6.46 o 
  -7   5   8      915.73      859.00     22.16 o 
  -6   5   8     2154.89     2251.73     28.22 o 
  -5   5   8      131.53      127.50      7.97 o 
  -4   5   8      141.36      132.39      7.71 o 
  -3   5   8      631.93      600.69     13.66 o 
  -2   5   8      327.26      328.54     13.54 o 
  -1   5   8     1074.17     1050.11     22.83 o 
   0   5   8        5.72       12.20      3.79 o 
   1   5   8      257.45      231.20     10.67 o 
   2   5   8     1191.18     1126.89     27.79 o 
   3   5   8       13.56       11.90      6.75 o 
   4   5   8      864.34      793.69     47.20 o 
   5   5   8      110.78      101.38     10.79 o 
   6   5   8       80.07       90.72     14.73 o 
   7   5   8      284.99      285.80     16.38 o 
   8   5   8      924.88      871.39     30.79 o 
   9   5   8        1.18        8.96      8.34 o 
  10   5   8        2.98       24.54      8.12 o 
  11   5   8        0.79       29.39      6.00 o 
 -13   6   8        4.99       20.61      9.21 o 
 -12   6   8      272.90      274.14     15.19 o 
 -11   6   8      417.63      439.79     30.86 o 
 -10   6   8        0.76       12.71      6.53 o 
  -9   6   8      523.51      470.32     18.00 o 
  -8   6   8      308.58      338.71     13.64 o 
  -7   6   8      168.61      175.90      9.77 o 
  -6   6   8        0.31       11.54      4.43 o 
  -5   6   8      429.69      438.18     31.39 o 
  -4   6   8       97.05      100.60      9.83 o 
  -3   6   8      376.18      366.45     15.67 o 
  -2   6   8      135.08      113.86      9.46 o 
  -1   6   8      953.73      963.18     26.75 o 
   0   6   8     2807.60     2879.64     40.38 o 
   1   6   8       11.04        8.13      5.51 o 
   2   6   8      693.61      632.36     25.89 o 
   3   6   8      940.36      916.97     26.97 o 
   4   6   8        2.95        9.96      6.22 o 
   5   6   8      301.01      248.03     15.97 o 
   6   6   8      396.37      429.63     19.93 o 
   7   6   8      153.40      150.79     13.41 o 
   8   6   8       14.98       11.83      5.23 o 
   9   6   8       26.20       35.80      8.83 o 
  10   6   8        1.67       12.67      7.53 o 
 -12   7   8       20.00       16.91      7.48 o 
 -11   7   8        7.16       11.02      6.33 o 
 -10   7   8      249.32      225.29     17.14 o 
  -9   7   8      149.60      178.39     15.03 o 
  -8   7   8        1.31        5.29      5.70 o 
  -7   7   8      154.92      173.34     11.58 o 
  -6   7   8        1.27        9.71      3.50 o 
  -5   7   8       20.20       19.13      8.81 o 
  -4   7   8       32.72       30.56      7.50 o 
  -3   7   8      637.34      630.16     21.41 o 
  -2   7   8      860.42      883.48     25.19 o 
  -1   7   8        1.56        8.78      3.00 o 
   0   7   8      291.38      260.44     19.12 o 
   1   7   8     1866.44     1877.87     50.12 o 
   2   7   8      106.40      130.11     18.74 o 
   3   7   8       21.17       19.17      7.72 o 
   4   7   8      272.75      259.74     16.47 o 
   5   7   8      643.92      630.34     24.33 o 
   6   7   8        0.19       17.66      8.10 o 
   7   7   8      253.95      275.17     18.57 o 
   8   7   8        6.21       20.90      6.32 o 
  -9   8   8        7.10       12.89      9.60 o 
  -8   8   8      282.43      302.13     24.44 o 
  -7   8   8        3.25        8.57      4.96 o 
  -6   8   8       10.12       14.21      5.37 o 
  -5   8   8      106.47      102.40      9.88 o 
  -4   8   8      286.15      303.11     19.65 o 
  -3   8   8      120.26      118.23     10.24 o 
  -2   8   8       18.26       17.18      6.36 o 
  -1   8   8       44.90       41.87      9.04 o 
   0   8   8      192.07      193.45     17.21 o 
   1   8   8      559.69      548.07     23.91 o 
   2   8   8      140.97      150.52     16.33 o 
   3   8   8      198.75      183.48     17.82 o 
   4   8   8      336.12      338.80     20.65 o 
   5   8   8        9.14       20.29      5.82 o 
  -5   9   8      210.20      214.57     16.58 o 
  -4   9   8       60.00       45.43     11.64 o 
  -3   9   8      196.09      158.12     15.01 o 
  -2   9   8       27.41       21.51     12.55 o 
  -1   9   8       11.22       10.92      5.54 o 
   0   9   8      120.61      121.24     14.14 o 
   1   9   8      108.73      111.99     14.95 o 
 -17   0   9        3.22       -5.39     14.10 o 
 -15   0   9      107.60      132.39     27.58 o 
 -13   0   9      144.62      141.38     24.06 o 
 -11   0   9       45.38       93.33     21.74 o 
  -9   0   9      710.70      729.16     26.90 o 
  -7   0   9      485.78      416.49     19.15 o 
  -5   0   9     2155.57     2087.49     59.45 o 
  -3   0   9     1774.96     1714.68     54.13 o 
  -1   0   9     1365.45     1331.53     45.66 o 
   1   0   9     2761.41     3025.98     70.25 o 
   3   0   9      695.78      744.63     36.29 o 
   5   0   9     4238.57     4354.82     97.68 o 
   7   0   9      211.50      189.14     20.47 o 
  11   0   9      917.52      996.44     51.43 o 
  13   0   9      293.78      323.33     35.54 o 
 -17   1   9        1.57        9.86     16.80 o 
 -16   1   9        3.90        7.28      8.12 o 
 -15   1   9      411.90      439.40     25.54 o 
 -14   1   9      673.71      721.97     36.37 o 
 -13   1   9       75.44       65.35     10.27 o 
 -12   1   9      102.12       97.65      9.16 o 
 -11   1   9      116.14      117.80      7.61 o 
 -10   1   9      413.23      419.45     13.13 o 
  -9   1   9      111.19      102.82      7.30 o 
  -8   1   9     2748.02     2832.20     36.73 o 
  -7   1   9      141.18      174.16     10.30 o 
  -6   1   9      244.13      261.65     34.76 o 
  -5   1   9      115.04      100.60      9.33 o 
  -4   1   9     1898.09     1839.40     63.89 o 
  -3   1   9      139.23      196.35     13.87 o 
  -2   1   9      158.50      165.60     17.50 o 
  -1   1   9      457.81      468.10     26.77 o 
   0   1   9     2803.76     2884.72     86.03 o 
   1   1   9     1071.76     1056.10     26.96 o 
   2   1   9      166.52      189.83     12.74 o 
   3   1   9      197.60      191.64     13.20 o 
   4   1   9     1220.95     1226.98     31.79 o 
   5   1   9       31.03       34.84      8.13 o 
   6   1   9     1652.17     1608.92     37.21 o 
   7   1   9       73.70       73.91     15.03 o 
   8   1   9      366.93      350.41     33.54 o 
   9   1   9       19.61       14.02     10.42 o 
  10   1   9      875.88      864.90     53.04 o 
  11   1   9      188.90      167.85     26.54 o 
  12   1   9      156.18      141.11     29.43 o 
 -16   2   9      161.12      164.22     15.26 o 
 -15   2   9       48.08       38.43     13.93 o 
 -14   2   9      315.29      315.80     20.98 o 
 -13   2   9     1214.15     1246.11     44.41 o 
 -12   2   9      495.57      477.25     17.15 o 
 -11   2   9       15.16       21.37      6.90 o 
 -10   2   9      417.75      371.29     15.26 o 
  -9   2   9     1651.83     1617.81     53.19 o 
  -8   2   9      250.31      247.01     12.58 o 
  -7   2   9      394.44      359.36     14.97 o 
  -6   2   9     1702.35     1776.44     32.41 o 
  -5   2   9     1471.11     1370.41     26.73 o 
  -4   2   9      280.81      287.26     12.73 o 
  -3   2   9      397.04      372.36     15.78 o 
  -2   2   9     5467.25     5518.11    125.17 o 
  -1   2   9      259.25      257.49     15.28 o 
   0   2   9      546.86      578.71     17.33 o 
   1   2   9     1743.29     1641.34     33.50 o 
   2   2   9     2240.29     2287.13     48.30 o 
   3   2   9        8.25       16.58      6.29 o 
   4   2   9      318.29      342.26     39.36 o 
   5   2   9      178.24      186.25     13.94 o 
   6   2   9       66.60       84.51     11.05 o 
   7   2   9       21.23       20.91      5.20 o 
   8   2   9      153.58      145.33     11.28 o 
   9   2   9      724.29      717.32     40.77 o 
  10   2   9      197.25      169.49     24.74 o 
  11   2   9       73.03       91.38     22.04 o 
  12   2   9      119.17      148.73     32.46 o 
 -16   3   9       30.47       34.54      9.53 o 
 -15   3   9      436.23      441.92     23.06 o 
 -14   3   9       84.67       65.11     17.37 o 
 -13   3   9       32.15       31.62      7.15 o 
 -12   3   9       91.07      103.07     11.05 o 
 -11   3   9     1422.62     1421.67     29.09 o 
 -10   3   9      188.69      155.72     10.86 o 
  -9   3   9      137.65      125.00      9.30 o 
  -8   3   9       29.07       28.33      8.01 o 
  -7   3   9     1490.89     1375.95     26.45 o 
  -6   3   9      754.14      689.05     18.96 o 
  -5   3   9      127.64      113.00      8.01 o 
  -4   3   9      690.56      646.91     17.01 o 
  -3   3   9     2049.26     1977.22     31.00 o 
  -2   3   9        5.77        5.71      2.82 o 
  -1   3   9     2873.56     2717.67     70.04 o 
   0   3   9     1382.23     1314.78     24.84 o 
   1   3   9       61.08       58.12      5.26 o 
   2   3   9       79.34       83.54      6.88 o 
   3   3   9     2428.81     2481.55     37.32 o 
   4   3   9       41.08       31.42      4.20 o 
   5   3   9      195.42      203.39      9.97 o 
   6   3   9        6.63       15.27      7.15 o 
   7   3   9     1538.51     1484.43     32.97 o 
   8   3   9      229.74      194.14     13.24 o 
   9   3   9      124.62      120.97     14.67 o 
  10   3   9       86.70       68.74     16.49 o 
  11   3   9      379.70      421.46     41.53 o 
  12   3   9      169.31      145.81     27.89 o 
 -15   4   9       12.96       22.49      9.45 o 
 -14   4   9      122.88      107.60     14.46 o 
 -13   4   9       13.63       20.37      8.32 o 
 -12   4   9      338.57      333.55     17.55 o 
 -11   4   9       18.84       13.09      4.32 o 
 -10   4   9      273.34      257.95     13.65 o 
  -9   4   9        9.51       11.64      3.47 o 
  -8   4   9       63.05       59.25      7.18 o 
  -7   4   9      361.87      331.10     13.54 o 
  -6   4   9      375.49      395.26     12.74 o 
  -5   4   9      228.13      201.74      9.30 o 
  -4   4   9      337.31      311.79     11.27 o 
  -3   4   9      100.13       83.39      6.81 o 
  -2   4   9       78.06       73.27      6.26 o 
  -1   4   9       40.02       34.55      5.09 o 
   0   4   9       26.57       29.32      4.37 o 
   1   4   9        2.48        9.33      4.69 o 
   2   4   9     1538.76     1495.73     31.90 o 
   3   4   9        5.73        8.97      5.19 o 
   4   4   9     2267.67     2380.84     59.83 o 
   5   4   9      122.97       86.24     10.53 o 
   6   4   9      272.75      289.37     18.49 o 
   7   4   9      237.38      207.22     14.74 o 
   8   4   9     1135.22     1078.50     32.76 o 
   9   4   9       20.84       27.39      8.29 o 
  10   4   9       63.02       53.79     10.74 o 
  11   4   9        0.46        9.62      5.87 o 
 -14   5   9        7.26       14.53      7.42 o 
 -13   5   9       10.13       10.04      5.33 o 
 -12   5   9       13.98       13.82      6.94 o 
 -11   5   9      186.95      182.60     12.82 o 
 -10   5   9       46.51       47.16     14.68 o 
  -9   5   9      211.00      201.75     12.52 o 
  -8   5   9      145.82      122.39     10.50 o 
  -7   5   9     1098.71     1060.68     23.23 o 
  -6   5   9      178.41      188.14     10.20 o 
  -5   5   9      417.18      418.73     13.18 o 
  -4   5   9       89.36       92.12      7.27 o 
  -3   5   9      119.63      106.50      7.81 o 
  -2   5   9        0.12        1.50      5.37 o 
  -1   5   9      763.65      702.37     19.40 o 
   0   5   9      356.54      326.37     13.25 o 
   1   5   9     1849.06     1873.37     41.76 o 
   2   5   9      168.78      171.67     13.64 o 
   3   5   9      874.76      872.75     28.34 o 
   4   5   9       21.27       15.61      5.34 o 
   5   5   9      212.04      226.59     15.62 o 
   6   5   9      202.06      200.10     14.15 o 
   7   5   9      667.49      684.35     32.37 o 
   8   5   9        6.05        8.67      7.68 o 
   9   5   9      132.98      157.77     15.84 o 
  10   5   9       77.33       52.40     10.18 o 
 -13   6   9      146.66      138.70     12.21 o 
 -12   6   9      295.89      326.80     16.90 o 
 -11   6   9       83.89       71.19      8.95 o 
 -10   6   9      174.15      156.29     13.69 o 
  -9   6   9      321.28      346.31     16.69 o 
  -8   6   9      155.16      166.42     10.32 o 
  -7   6   9        3.43        9.05      4.14 o 
  -6   6   9     1411.23     1478.80     44.36 o 
  -5   6   9     1007.75     1042.60     24.86 o 
  -4   6   9      179.88      182.73     12.79 o 
  -3   6   9      288.65      272.51     14.13 o 
  -2   6   9     1229.14     1252.98     26.64 o 
  -1   6   9       51.96       32.15      6.86 o 
   0   6   9        1.08        3.11      7.61 o 
   1   6   9      322.11      304.27     17.82 o 
   2   6   9      840.33      823.59     45.67 o 
   3   6   9       82.69       75.33      9.22 o 
   4   6   9       15.29       19.38      7.71 o 
   5   6   9      753.38      687.59     30.72 o 
   6   6   9      250.18      245.35     16.62 o 
   7   6   9        4.01       17.26      6.36 o 
   8   6   9      439.16      473.55     23.60 o 
   9   6   9       34.39       25.06      8.21 o 
 -11   7   9      226.68      234.09     18.88 o 
 -10   7   9      150.67      151.88     16.75 o 
  -9   7   9       21.98       13.84      8.04 o 
  -8   7   9      468.83      486.84     21.25 o 
  -7   7   9      225.48      235.92     17.14 o 
  -6   7   9       47.92       42.41      8.80 o 
  -5   7   9       35.32       37.62      8.49 o 
  -4   7   9      691.08      723.78     22.44 o 
  -3   7   9      173.47      183.12     12.68 o 
  -2   7   9      264.63      264.03     14.10 o 
  -1   7   9        0.53       12.39      5.35 o 
   0   7   9      652.95      615.59     26.40 o 
   1   7   9        7.69       16.51      6.53 o 
   2   7   9      601.34      551.42     25.64 o 
   3   7   9      155.45      155.94     18.28 o 
   4   7   9      123.40      138.83     14.20 o 
   5   7   9      152.69      135.45     14.58 o 
   6   7   9       65.46       45.35      9.27 o 
   7   7   9      140.99      115.10     14.38 o 
  -9   8   9      133.96      149.37     26.58 o 
  -8   8   9       66.87       46.34     17.30 o 
  -7   8   9       42.67       30.47      9.48 o 
  -6   8   9        1.20        6.71      4.26 o 
  -5   8   9      187.76      181.94     13.05 o 
  -4   8   9       40.35       36.69      9.65 o 
  -3   8   9      369.16      391.93     16.98 o 
  -2   8   9        0.12        8.08      5.82 o 
  -1   8   9       44.30       31.59      9.33 o 
   0   8   9       19.20       21.98      7.24 o 
   1   8   9      618.44      601.80     26.89 o 
   2   8   9        5.47       14.88      9.78 o 
   3   8   9       22.38       18.13      5.83 o 
   4   8   9        0.46       14.07      6.48 o 
 -16   0  10        1.71       -3.30     14.76 o 
 -14   0  10      877.04      946.21     56.22 o 
 -12   0  10       28.86       98.88     24.29 o 
 -10   0  10     1761.78     1774.60     57.10 o 
  -8   0  10        8.15       11.32      5.45 o 
  -6   0  10     2593.02     2248.06     73.92 o 
  -4   0  10     4691.76     4970.59    102.77 o 
  -2   0  10      132.98      160.42     18.44 o 
   0   0  10     5178.30     5128.16    127.07 o 
   2   0  10      820.58      820.42     39.29 o 
   4   0  10      211.35      199.26     22.19 o 
   6   0  10     1094.82     1206.12     53.98 o 
   8   0  10      757.11      814.65     46.78 o 
  10   0  10      438.52      448.22     36.35 o 
  12   0  10        0.75       28.71     10.35 o 
 -16   1  10       10.23       22.77     10.97 o 
 -15   1  10      137.92      120.44     16.30 o 
 -14   1  10       20.18       22.68      9.97 o 
 -13   1  10      464.14      437.06     22.08 o 
 -12   1  10      650.97      663.66     20.55 o 
 -11   1  10       26.34       28.93      4.61 o 
 -10   1  10      445.64      461.98     17.50 o 
  -9   1  10      407.91      386.61     17.03 o 
  -8   1  10     1509.88     1516.48     32.51 o 
  -7   1  10       59.63       68.68      8.81 o 
  -6   1  10       74.67       82.46     11.68 o 
  -5   1  10     4243.41     4414.47     84.03 o 
  -4   1  10        4.78        9.13      7.60 o 
  -3   1  10     1443.49     1415.61     37.13 o 
  -2   1  10      660.71      685.12     59.41 o 
  -1   1  10     2433.97     2522.97     52.60 o 
   0   1  10      198.49      193.01     13.60 o 
   1   1  10     3166.08     3228.03     63.40 o 
   2   1  10      982.34      991.39     36.99 o 
   3   1  10      240.20      239.89     15.40 o 
   4   1  10        2.50        7.87      6.21 o 
   5   1  10      540.99      536.79     28.49 o 
   6   1  10        3.21        7.02      4.77 o 
   7   1  10      213.47      238.20     19.57 o 
   8   1  10       16.93        9.15      5.48 o 
   9   1  10      948.12     1004.25     39.99 o 
  10   1  10      361.63      261.78     32.01 o 
  11   1  10      145.65      142.54     40.67 o 
  12   1  10       97.77      102.48     23.39 o 
 -16   2  10        7.09        7.52      7.75 o 
 -15   2  10       21.59       28.67      7.38 o 
 -14   2  10      315.57      322.65     20.86 o 
 -13   2  10      587.61      631.47     26.04 o 
 -12   2  10       63.53       53.47     10.04 o 
 -11   2  10      769.55      781.82     21.16 o 
 -10   2  10     2639.06     2840.73     58.91 o 
  -9   2  10       18.63       18.64      5.38 o 
  -8   2  10      677.10      618.44     28.83 o 
  -7   2  10     2322.93     2347.85     56.35 o 
  -6   2  10     1709.04     1749.27     29.51 o 
  -5   2  10      203.29      210.82     11.34 o 
  -4   2  10      774.88      749.15     22.83 o 
  -3   2  10      238.01      208.02     12.81 o 
  -2   2  10       63.79       56.06      7.05 o 
  -1   2  10       68.72       76.66     10.16 o 
   0   2  10     2839.12     2896.29     49.37 o 
   1   2  10     1114.10     1104.57     37.24 o 
   2   2  10       31.53       24.77      6.20 o 
   3   2  10      554.96      571.56     19.36 o 
   4   2  10      285.62      287.06     16.30 o 
   5   2  10       17.52       42.00      6.41 o 
   6   2  10        9.49       10.73      4.83 o 
   7   2  10      955.34      938.66     37.95 o 
   8   2  10     1078.04     1061.16     31.03 o 
   9   2  10        7.42       20.47      8.69 o 
  10   2  10      453.14      428.73     36.58 o 
  11   2  10      108.05       90.93     21.29 o 
 -16   3  10       73.97       63.25     15.55 o 
 -15   3  10       61.93       57.66     11.36 o 
 -14   3  10       65.56       54.73     13.82 o 
 -13   3  10      159.07      162.20     15.67 o 
 -12   3  10     1698.34     1767.98     40.16 o 
 -11   3  10       46.32       72.81      9.41 o 
 -10   3  10       94.27       97.81      9.66 o 
  -9   3  10      188.36      182.77     13.09 o 
  -8   3  10      554.13      537.30     18.40 o 
  -7   3  10      189.04      164.10     10.54 o 
  -6   3  10     2677.30     2754.98     58.61 o 
  -5   3  10      273.36      271.26     12.62 o 
  -4   3  10        6.56       12.43      5.57 o 
  -3   3  10       92.62       84.11      7.90 o 
  -2   3  10       17.16       12.70      5.13 o 
  -1   3  10       66.35       52.39      7.14 o 
   0   3  10      156.67      140.67      8.81 o 
   1   3  10        5.81       10.81      5.27 o 
   2   3  10     1668.55     1652.01     40.33 o 
   3   3  10      185.49      185.06      9.84 o 
   4   3  10      406.83      385.82     17.70 o 
   5   3  10      356.20      329.00     18.09 o 
   6   3  10      949.04      916.88     29.36 o 
   7   3  10        0.18       11.38      9.26 o 
   8   3  10      804.07      765.63     32.21 o 
   9   3  10      151.94      136.79     20.99 o 
  10   3  10      419.80      366.66     38.16 o 
  11   3  10        0.38       18.52     12.74 o 
 -15   4  10       99.91       92.01     16.33 o 
 -14   4  10       14.54       21.44      7.64 o 
 -13   4  10      418.75      390.64     17.58 o 
 -12   4  10        1.01        7.29      5.90 o 
 -11   4  10      661.03      646.34     22.50 o 
 -10   4  10        0.16        8.71      4.37 o 
  -9   4  10       31.29       33.57      7.36 o 
  -8   4  10       43.44       45.50      7.01 o 
  -7   4  10     2026.03     2027.17     62.30 o 
  -6   4  10       43.72       40.37      6.64 o 
  -5   4  10      208.05      169.66      9.11 o 
  -4   4  10       28.93       29.97      5.10 o 
  -3   4  10       23.62       20.63      4.17 o 
  -2   4  10      184.91      192.04     10.81 o 
  -1   4  10      607.83      595.57     17.39 o 
   0   4  10       66.61       72.54     10.45 o 
   1   4  10     1857.18     1878.24     50.48 o 
   2   4  10       83.72       71.12      9.05 o 
   3   4  10     1483.26     1469.74     46.73 o 
   4   4  10      191.65      180.08     13.79 o 
   5   4  10       40.37       52.73      9.27 o 
   6   4  10       73.72       67.45     12.52 o 
   7   4  10     1725.98     1768.31     64.08 o 
   8   4  10      179.69      153.11     15.44 o 
   9   4  10      258.21      226.99     16.60 o 
  10   4  10       85.22       73.49     14.05 o 
 -14   5  10        0.97        4.98      6.42 o 
 -13   5  10       55.46       57.91     11.65 o 
 -12   5  10       88.49       68.95     11.18 o 
 -11   5  10        4.95       12.56      6.95 o 
 -10   5  10      208.19      223.88     16.42 o 
  -9   5  10       37.51       30.14      7.27 o 
  -8   5  10      156.36      172.52     11.49 o 
  -7   5  10      328.41      284.24     18.63 o 
  -6   5  10      536.67      536.67     15.43 o 
  -5   5  10      518.98      496.24     16.22 o 
  -4   5  10       78.35       75.54      8.04 o 
  -3   5  10       36.16       20.25      7.91 o 
  -2   5  10     2524.69     2589.27     45.61 o 
  -1   5  10        1.90       14.30      4.62 o 
   0   5  10       39.55       42.28      6.71 o 
   1   5  10       71.69       64.70     11.64 o 
   2   5  10     1573.94     1488.23     34.56 o 
   3   5  10      378.99      372.70     18.58 o 
   4   5  10      400.97      350.74     18.35 o 
   5   5  10        4.82       12.75     10.13 o 
   6   5  10     1093.73     1187.80     34.91 o 
   7   5  10       19.02       17.81      6.49 o 
   8   5  10      709.68      754.94     37.40 o 
   9   5  10      106.53       71.01     12.21 o 
 -12   6  10       23.72       23.76      8.22 o 
 -11   6  10       97.93      104.57     10.62 o 
 -10   6  10       38.37       41.26      8.33 o 
  -9   6  10        0.29       15.74      5.17 o 
  -8   6  10       39.56       30.66      7.30 o 
  -7   6  10      364.74      413.58     17.66 o 
  -6   6  10      964.91      956.58     27.10 o 
  -5   6  10       36.64       39.09      6.91 o 
  -4   6  10      530.36      521.29     19.39 o 
  -3   6  10      653.95      653.16     21.89 o 
  -2   6  10       41.58       37.04      7.68 o 
  -1   6  10      108.55       98.94     10.20 o 
   0   6  10      661.41      664.50     26.41 o 
   1   6  10      583.56      530.88     24.74 o 
   2   6  10       13.41       19.90      8.16 o 
   3   6  10      105.67       97.83     12.66 o 
   4   6  10        5.47       16.72      6.08 o 
   5   6  10      175.72      176.21     14.70 o 
   6   6  10       12.65       12.79      7.46 o 
   7   6  10      290.62      274.09     28.52 o 
   8   6  10       78.39       70.23     13.20 o 
 -11   7  10       36.74       15.82      7.64 o 
 -10   7  10        1.38       13.23      8.39 o 
  -9   7  10      207.92      153.76     14.59 o 
  -8   7  10      251.76      231.52     14.80 o 
  -7   7  10        1.45        9.77      5.45 o 
  -6   7  10       70.56       58.09      8.67 o 
  -5   7  10      927.14      968.53     32.72 o 
  -4   7  10       64.07       62.51      9.15 o 
  -3   7  10      125.77      116.32     10.33 o 
  -2   7  10       41.05       40.09      7.54 o 
  -1   7  10      411.73      371.55     21.68 o 
   0   7  10        0.05        6.92      5.67 o 
   1   7  10      756.50      706.26     26.72 o 
   2   7  10       25.59       20.00      7.64 o 
   3   7  10        1.53       11.57      7.02 o 
   4   7  10      267.67      232.69     17.05 o 
   5   7  10       28.12       14.93      5.88 o 
   6   7  10       12.80       18.41      7.39 o 
  -8   8  10      193.06      207.41     20.47 o 
  -7   8  10        4.93        7.82      4.60 o 
  -6   8  10       68.03       47.14      8.66 o 
  -5   8  10       31.22       32.97      8.89 o 
  -4   8  10      177.04      176.95     13.68 o 
  -3   8  10      123.11      120.75     13.33 o 
  -2   8  10       98.86      111.84     13.67 o 
  -1   8  10       52.79       33.54      9.41 o 
   0   8  10      664.47      657.22     28.32 o 
   1   8  10      206.27      167.46     16.53 o 
   2   8  10      166.03      148.30     15.73 o 
   3   8  10        0.87        7.60      6.52 o 
 -15   0  11      480.62      508.87     44.76 o 
 -13   0  11      274.69      321.60     38.38 o 
 -11   0  11      109.19      102.18     11.36 o 
  -9   0  11     1637.04     1646.07    100.19 o 
  -7   0  11      392.40      402.63     30.51 o 
  -5   0  11     3376.36     3473.07     82.84 o 
  -3   0  11      393.04      507.96     32.54 o 
  -1   0  11     4828.28     4816.46     95.73 o 
   1   0  11     1561.30     1730.80     58.77 o 
   3   0  11      557.63      482.55     30.28 o 
   5   0  11     1539.87     1661.84     65.59 o 
   7   0  11       22.11       42.51     10.72 o 
   9   0  11      770.85      700.93     44.30 o 
  11   0  11      279.25      201.28     27.96 o 
 -16   1  11       95.22       92.86     16.38 o 
 -15   1  11        0.25       13.71      9.55 o 
 -14   1  11     1081.14     1229.64     43.87 o 
 -13   1  11       55.59       54.68     10.93 o 
 -12   1  11       22.44       34.87     12.19 o 
 -11   1  11      142.72      151.45     10.57 o 
 -10   1  11       60.02       53.58      7.05 o 
  -9   1  11       36.72       42.43      9.91 o 
  -8   1  11      151.99      169.70     13.07 o 
  -7   1  11      467.19      470.96     18.86 o 
  -6   1  11      808.95      793.21     23.60 o 
  -5   1  11       65.11       47.96     11.78 o 
  -4   1  11      643.78      671.00     46.63 o 
  -3   1  11     1172.84     1281.40     33.82 o 
  -2   1  11      769.60      765.50     25.47 o 
  -1   1  11       30.19       28.86      7.97 o 
   0   1  11     5453.84     5890.83    155.74 o 
   1   1  11       70.87      125.01     12.94 o 
   2   1  11       22.90       20.58      7.04 o 
   3   1  11        1.30       17.46      8.24 o 
   4   1  11     1066.94     1116.61     40.36 o 
   5   1  11       83.35       83.39     10.20 o 
   6   1  11      168.88      179.32     16.95 o 
   7   1  11      215.68      196.78     16.22 o 
   8   1  11      933.33      929.89     47.72 o 
   9   1  11      172.10      156.02     16.19 o 
  10   1  11       86.69      108.70     15.50 o 
  11   1  11       73.59       73.54     18.14 o 
 -16   2  11        5.48       14.34      9.40 o 
 -15   2  11      439.19      458.49     24.45 o 
 -14   2  11       96.38      107.10     14.04 o 
 -13   2  11      408.40      428.28     23.18 o 
 -12   2  11      370.74      370.77     16.12 o 
 -11   2  11      197.75      197.83     13.17 o 
 -10   2  11        9.41       25.93      7.84 o 
  -9   2  11       41.07       30.80      7.29 o 
  -8   2  11     2859.46     2924.72     86.68 o 
  -7   2  11       47.21       65.44     11.15 o 
  -6   2  11     1687.12     1690.13     35.85 o 
  -5   2  11      178.22      165.73     12.35 o 
  -4   2  11       48.85       37.50      7.21 o 
  -3   2  11      248.82      233.07     13.08 o 
  -2   2  11       68.90       73.27      8.65 o 
  -1   2  11      773.80      795.12     21.50 o 
   0   2  11      222.28      197.38     13.24 o 
   1   2  11      165.07      149.82     10.98 o 
   2   2  11       43.22       55.59      9.54 o 
   3   2  11      591.91      622.26     23.29 o 
   4   2  11      174.19      171.39     12.51 o 
   5   2  11      401.19      414.96     17.96 o 
   6   2  11      944.99      954.25     36.82 o 
   7   2  11      443.11      407.02     32.20 o 
   8   2  11      343.31      316.31     22.39 o 
   9   2  11      238.91      239.89     30.73 o 
  10   2  11       21.82       29.77     18.14 o 
 -15   3  11      168.07      163.71     16.44 o 
 -14   3  11       57.77       65.55     11.82 o 
 -13   3  11      604.39      629.88     22.24 o 
 -12   3  11       28.75       30.08      6.51 o 
 -11   3  11      213.14      235.10     13.81 o 
 -10   3  11     1100.90     1107.40     28.51 o 
  -9   3  11      267.13      279.84     13.93 o 
  -8   3  11      160.40      136.88     11.04 o 
  -7   3  11     2939.63     3086.45     63.08 o 
  -6   3  11     1185.98     1219.90     25.45 o 
  -5   3  11       41.94       43.98      6.63 o 
  -4   3  11        0.83       11.37      6.09 o 
  -3   3  11       10.56       16.86      6.25 o 
  -2   3  11        5.30       14.44      5.89 o 
  -1   3  11      176.07      164.72     11.35 o 
   0   3  11      252.51      240.06     12.89 o 
   1   3  11     1836.89     1815.78     65.17 o 
   2   3  11       47.49       41.40      6.27 o 
   3   3  11      191.91      188.73     17.95 o 
   4   3  11      281.81      251.04     18.95 o 
   5   3  11       59.00      104.62     12.99 o 
   6   3  11       20.49       32.61     13.50 o 
   7   3  11     1294.27     1396.07     47.09 o 
   8   3  11       50.28       43.53     16.87 o 
   9   3  11      142.00      122.87     23.02 o 
  10   3  11      187.05      145.36     25.34 o 
 -14   4  11        1.91       21.55     12.08 o 
 -13   4  11       22.01       16.93      6.03 o 
 -12   4  11      550.05      530.81     40.38 o 
 -11   4  11        2.79        5.30      4.56 o 
 -10   4  11        2.70        1.82      5.58 o 
  -9   4  11      191.93      160.95     12.03 o 
  -8   4  11      291.32      296.24     14.31 o 
  -7   4  11        0.97       13.03      8.30 o 
  -6   4  11      212.62      219.09     20.63 o 
  -5   4  11      196.78      187.64     11.30 o 
  -4   4  11      279.30      271.44     12.52 o 
  -3   4  11      249.65      253.56     10.91 o 
  -2   4  11     3444.72     3469.33    126.20 o 
  -1   4  11       21.25       15.59      5.28 o 
   0   4  11      197.00      181.86     21.59 o 
   1   4  11       58.97       74.08     10.15 o 
   2   4  11     2492.42     2403.83     66.24 o 
   3   4  11        3.22       18.37      6.13 o 
   4   4  11      284.27      243.48     16.77 o 
   5   4  11        8.99       18.17      7.06 o 
   6   4  11     1042.57     1054.42     32.37 o 
   7   4  11       45.40       28.55     14.60 o 
   8   4  11      182.39      159.75     26.84 o 
   9   4  11       50.77       62.39     11.39 o 
 -13   5  11      206.06      174.15     14.49 o 
 -12   5  11       28.88       23.18      8.20 o 
 -11   5  11       58.81       54.87     13.70 o 
 -10   5  11       59.51       53.01      9.31 o 
  -9   5  11      159.62      178.28     12.56 o 
  -8   5  11       69.10       60.14      9.61 o 
  -7   5  11      836.48      842.96     45.53 o 
  -6   5  11      280.34      239.41     11.32 o 
  -5   5  11       46.45       46.86      8.02 o 
  -4   5  11       58.69       61.62      8.83 o 
  -3   5  11     1404.38     1388.17     28.62 o 
  -2   5  11       26.90       27.30      7.50 o 
  -1   5  11      455.74      410.95     16.24 o 
   0   5  11      209.62      200.41     15.27 o 
   1   5  11      585.82      620.75     26.89 o 
   2   5  11      160.17      152.38     14.79 o 
   3   5  11      559.06      532.93     24.49 o 
   4   5  11      103.55      103.99     13.66 o 
   5   5  11      591.21      584.78     32.14 o 
   6   5  11       42.88       34.75      6.66 o 
   7   5  11      425.58      391.98     20.92 o 
   8   5  11        6.93        1.37      4.41 o 
 -12   6  11      119.69      127.43     12.83 o 
 -11   6  11        2.78       12.54      6.08 o 
 -10   6  11       17.36       19.02      6.65 o 
  -9   6  11      110.52       81.41     12.01 o 
  -8   6  11      413.68      347.07     20.11 o 
  -7   6  11        0.41       13.57      5.73 o 
  -6   6  11       70.83       61.70      8.50 o 
  -5   6  11      179.54      170.81     16.54 o 
  -4   6  11      570.95      561.25     26.74 o 
  -3   6  11       42.24       36.79     14.16 o 
  -2   6  11      136.97      130.23     11.04 o 
  -1   6  11      983.66      993.22     37.11 o 
   0   6  11       75.93       70.16     13.94 o 
   1   6  11      267.36      253.61     18.01 o 
   2   6  11      293.31      297.12     20.00 o 
   3   6  11        1.47       13.97      9.49 o 
   4   6  11        1.63       18.92      7.63 o 
   5   6  11      204.53      193.52     15.63 o 
   6   6  11       65.75       44.89      7.71 o 
   7   6  11        4.25       23.02      9.75 o 
 -10   7  11      211.39      209.49     17.79 o 
  -9   7  11        0.99        9.26      7.34 o 
  -8   7  11      118.38      117.89     11.54 o 
  -7   7  11        1.92       11.83      5.16 o 
  -6   7  11      333.34      306.58     21.74 o 
  -5   7  11       17.68       18.92      6.82 o 
  -4   7  11      100.08       84.21     10.18 o 
  -3   7  11      210.02      173.64     13.18 o 
  -2   7  11       70.13       59.18     10.37 o 
  -1   7  11        4.01       10.50      8.89 o 
   0   7  11      128.72      111.87     13.56 o 
   1   7  11      295.26      252.85     18.08 o 
   2   7  11      331.48      289.84     19.24 o 
   3   7  11       52.72       38.94     10.16 o 
   4   7  11       62.79       66.62     11.95 o 
  -6   8  11       44.59       42.16      9.49 o 
  -5   8  11      488.50      453.38     20.81 o 
  -4   8  11        2.66        4.13      6.35 o 
  -3   8  11        0.48       24.00     13.74 o 
  -2   8  11        5.00       23.96     10.12 o 
  -1   8  11      126.37      146.20     19.01 o 
   0   8  11        2.13        7.44      6.94 o 
   1   8  11       16.93       15.44      9.14 o 
 -16   0  12        1.81       29.69     19.87 o 
 -14   0  12      230.32      318.60     34.48 o 
 -12   0  12       53.39       69.78     17.06 o 
 -10   0  12     2932.35     3109.85     55.91 o 
  -8   0  12       16.83       10.87      6.22 o 
  -6   0  12     3436.13     3249.23     79.77 o 
  -4   0  12      665.22      696.13     37.18 o 
  -2   0  12     3028.48     3281.01     85.91 o 
   0   0  12     4355.72     5010.99     92.21 o 
   2   0  12      440.10      462.76     31.94 o 
   4   0  12     1759.29     1952.10     62.07 o 
   6   0  12        9.14       13.35     10.35 o 
   8   0  12     1189.14     1239.55     56.82 o 
  10   0  12       44.71       49.17     15.52 o 
 -16   1  12       96.72       77.96     25.64 o 
 -15   1  12      198.40      213.66     37.18 o 
 -14   1  12      109.35       92.99     16.56 o 
 -13   1  12        5.31       22.73     12.71 o 
 -12   1  12       90.12       90.84     12.70 o 
 -11   1  12      759.57      760.70     26.59 o 
 -10   1  12       18.69       13.17      5.16 o 
  -9   1  12      466.51      456.72     22.38 o 
  -8   1  12      224.73      176.06     13.15 o 
  -7   1  12      704.78      664.27     22.89 o 
  -6   1  12       38.57       34.63      7.49 o 
  -5   1  12     1617.87     1736.45     50.60 o 
  -4   1  12     1170.99     1190.66     49.40 o 
  -3   1  12      150.42      163.81     14.22 o 
  -2   1  12        7.23       10.46      5.76 o 
  -1   1  12      901.94      916.38     45.47 o 
   0   1  12       16.02       16.77      6.95 o 
   1   1  12       22.88       19.84      8.21 o 
   2   1  12       28.38       19.06      7.06 o 
   3   1  12     1000.86     1017.61     56.22 o 
   4   1  12       70.40       67.03     11.46 o 
   5   1  12      482.47      515.20     25.65 o 
   6   1  12        6.09       11.78      5.77 o 
   7   1  12      753.89      716.58     31.94 o 
   8   1  12      247.69      243.71     26.39 o 
   9   1  12      475.87      504.36     43.55 o 
  10   1  12        9.53       24.06     14.02 o 
 -15   2  12       60.31       55.91     14.86 o 
 -14   2  12      282.66      286.53     34.33 o 
 -13   2  12      208.76      227.88     21.75 o 
 -12   2  12      412.15      384.86     16.85 o 
 -11   2  12      197.02      190.94     13.57 o 
 -10   2  12       12.84       21.21     11.11 o 
  -9   2  12       14.45       17.54      5.47 o 
  -8   2  12       23.24       15.85      8.50 o 
  -7   2  12      144.22      117.40     11.89 o 
  -6   2  12      852.48      814.36     36.63 o 
  -5   2  12      822.78      817.06     24.39 o 
  -4   2  12      213.53      200.06     13.21 o 
  -3   2  12      692.77      664.64     26.05 o 
  -2   2  12      251.88      255.33     14.11 o 
  -1   2  12       75.32       84.60      9.87 o 
   0   2  12        5.39       13.06      5.42 o 
   1   2  12     1325.23     1418.72     40.45 o 
   2   2  12      480.36      488.61     20.44 o 
   3   2  12      134.82      152.95     13.08 o 
   4   2  12      340.48      346.37     16.82 o 
   5   2  12       30.93       22.17      5.70 o 
   6   2  12        1.40        9.02      5.02 o 
   7   2  12      242.95      259.98     22.08 o 
   8   2  12      531.18      473.96     30.90 o 
   9   2  12       68.00       96.70     22.27 o 
 -15   3  12      122.41      132.48     14.44 o 
 -14   3  12       18.90       17.23      6.27 o 
 -13   3  12       82.99       70.31      9.35 o 
 -12   3  12      245.77      260.39     16.69 o 
 -11   3  12       55.66       54.43      7.76 o 
 -10   3  12        2.20       21.31      7.66 o 
  -9   3  12       97.84       79.84      8.75 o 
  -8   3  12      506.53      545.91     18.97 o 
  -7   3  12      124.99      150.88     11.99 o 
  -6   3  12       48.49       48.13     10.80 o 
  -5   3  12      251.64      240.78     14.89 o 
  -4   3  12      642.26      625.13     24.56 o 
  -3   3  12      195.57      187.21     15.00 o 
  -2   3  12      963.21      929.59     55.42 o 
  -1   3  12      829.16      797.96     37.31 o 
   0   3  12     1063.84     1088.64     30.05 o 
   1   3  12       20.18       19.09      4.82 o 
   2   3  12      997.55      983.11     58.58 o 
   3   3  12      162.49      128.46     16.35 o 
   4   3  12        4.37       10.85      7.41 o 
   5   3  12       60.09       69.84     11.44 o 
   6   3  12      671.12      718.87     35.51 o 
   7   3  12       46.08       65.42     13.37 o 
   8   3  12       76.06       86.41     15.05 o 
   9   3  12      154.44      109.37     22.64 o 
 -14   4  12       15.30       25.88     10.17 o 
 -13   4  12      509.71      530.36     24.23 o 
 -12   4  12       26.47       18.63      5.82 o 
 -11   4  12       40.05       41.60      7.65 o 
 -10   4  12       47.20       30.37      7.06 o 
  -9   4  12      412.07      440.54     18.88 o 
  -8   4  12       32.27       49.26      9.07 o 
  -7   4  12      848.14      857.55     24.42 o 
  -6   4  12        0.06       11.78      8.27 o 
  -5   4  12      261.35      260.58     13.53 o 
  -4   4  12        0.08        0.62      6.25 o 
  -3   4  12     1525.13     1628.57     34.90 o 
  -2   4  12      416.33      359.81     23.42 o 
  -1   4  12      384.20      361.75     18.59 o 
   0   4  12       14.48       10.27      5.93 o 
   1   4  12     1983.10     2008.05     58.34 o 
   2   4  12       10.81        0.80      6.79 o 
   3   4  12      591.00      561.58     26.35 o 
   4   4  12        3.23       18.21      5.40 o 
   5   4  12      575.09      581.02     31.11 o 
   6   4  12       80.92       60.16     13.91 o 
   7   4  12      160.46      149.23     16.40 o 
   8   4  12       18.47       10.95     16.72 o 
 -13   5  12        0.17        6.89      7.42 o 
 -12   5  12      459.24      476.60     21.23 o 
 -11   5  12      115.04      102.93     11.47 o 
 -10   5  12       17.43       19.67     10.40 o 
  -9   5  12       29.11       18.41      5.62 o 
  -8   5  12      413.74      391.44     35.27 o 
  -7   5  12       35.16       27.04      6.54 o 
  -6   5  12       28.88       21.35      5.94 o 
  -5   5  12      174.74      168.02     13.97 o 
  -4   5  12      855.33      887.10     28.95 o 
  -3   5  12        5.55        8.12      5.27 o 
  -2   5  12      610.77      581.71     51.46 o 
  -1   5  12      278.09      250.09     18.43 o 
   0   5  12      447.82      466.47     22.69 o 
   1   5  12       21.81       29.36      9.57 o 
   2   5  12     1655.90     1646.54     63.88 o 
   3   5  12      114.48       96.43     15.08 o 
   4   5  12      137.29      130.18     13.86 o 
   5   5  12      185.08      186.47     16.86 o 
   6   5  12      191.07      168.79     15.40 o 
   7   5  12       25.29       25.45      9.04 o 
 -11   6  12       49.34       33.76      9.58 o 
 -10   6  12      213.59      206.58     17.90 o 
  -9   6  12       64.58       55.85     10.71 o 
  -8   6  12        0.29        3.63      7.91 o 
  -7   6  12      137.71      118.29     12.94 o 
  -6   6  12      247.88      232.81     15.85 o 
  -5   6  12      151.04      135.69     12.05 o 
  -4   6  12       54.11       59.57      9.37 o 
  -3   6  12       89.12       79.14      8.42 o 
  -2   6  12       13.30       10.63      6.21 o 
  -1   6  12      131.15      124.70     15.60 o 
   0   6  12       25.59       22.22      6.92 o 
   1   6  12      324.47      280.92     19.01 o 
   2   6  12       70.36       71.17     14.84 o 
   3   6  12       23.77       22.25      9.85 o 
   4   6  12      133.67      142.39     14.39 o 
   5   6  12       24.36       21.38      6.69 o 
  -8   7  12      174.73      185.03     14.45 o 
  -7   7  12      107.78       95.43     17.98 o 
  -6   7  12        2.20       10.34      6.91 o 
  -5   7  12      246.24      233.24     15.81 o 
  -4   7  12        1.09        9.49      6.07 o 
  -3   7  12        0.04       13.50      8.54 o 
  -2   7  12       37.35       24.62     10.38 o 
  -1   7  12       87.40       94.55     13.39 o 
   0   7  12      130.84      125.45     13.60 o 
   1   7  12      107.22      112.16     12.74 o 
   2   7  12        1.28       23.34      8.07 o 
   3   7  12      143.71      157.82     15.46 o 
 -15   0  13       32.02       11.02     13.80 o 
 -13   0  13       30.70       17.46     10.95 o 
 -11   0  13      858.00      929.38     40.29 o 
  -9   0  13      343.21      326.34     35.65 o 
  -7   0  13     2956.25     2921.25     80.37 o 
  -5   0  13     3790.26     4158.11     91.16 o 
  -3   0  13       98.58       92.96     18.36 o 
   1   0  13       81.46       65.37     15.22 o 
   3   0  13      385.22      437.42     34.86 o 
   5   0  13        8.25       18.67      9.67 o 
   7   0  13     2378.33     2540.28     80.66 o 
   9   0  13      367.22      341.17     31.33 o 
 -15   1  13        0.14        9.61     17.73 o 
 -14   1  13      148.23      149.15     19.57 o 
 -13   1  13      249.60      259.48     23.08 o 
 -12   1  13      314.80      311.37     19.50 o 
 -11   1  13        0.72        9.96      3.21 o 
 -10   1  13      533.77      527.75     26.19 o 
  -9   1  13      501.72      482.32     22.22 o 
  -8   1  13      267.47      260.45     18.54 o 
  -7   1  13       36.61       47.81      9.49 o 
  -6   1  13     2941.64     2967.07    161.04 o 
  -5   1  13      158.23      140.46     16.69 o 
  -4   1  13      242.45      260.63     17.89 o 
  -3   1  13      146.29      179.36     16.37 o 
  -2   1  13      285.67      295.80     18.68 o 
  -1   1  13      297.98      350.43     20.42 o 
   0   1  13      286.02      280.80     18.70 o 
   1   1  13     1569.38     1749.47    121.85 o 
   2   1  13      617.75      689.64     28.24 o 
   3   1  13       11.84       18.41      7.90 o 
   4   1  13      258.37      325.81     25.38 o 
   5   1  13       57.13       64.42      9.61 o 
   6   1  13      182.97      173.92     15.46 o 
   7   1  13      109.97       96.88     13.86 o 
   8   1  13      897.96      871.47     54.80 o 
   9   1  13       21.95       24.44     11.99 o 
 -15   2  13      350.30      427.86     82.50 o 
 -14   2  13      467.64      469.14     30.97 o 
 -13   2  13        0.63        2.13      4.47 o 
 -12   2  13      258.55      237.65     17.40 o 
 -11   2  13      100.43      116.92     13.29 o 
 -10   2  13       44.50       36.06      8.54 o 
  -9   2  13        0.55        5.09      6.80 o 
  -8   2  13       24.04       37.66      9.31 o 
  -7   2  13      534.33      523.41     22.10 o 
  -6   2  13       27.18       36.67      9.85 o 
  -5   2  13      101.56      107.94     25.69 o 
  -4   2  13       77.18       86.60     10.30 o 
  -3   2  13       13.53       18.06      6.70 o 
  -2   2  13        0.78        6.48      8.93 o 
  -1   2  13     1652.40     1830.06     69.21 o 
   0   2  13      669.86      660.92     42.30 o 
   1   2  13      322.94      319.41     24.70 o 
   2   2  13      479.16      510.54     22.32 o 
   3   2  13      496.60      491.90     26.38 o 
   4   2  13       68.68       70.41      8.41 o 
   5   2  13      111.23      140.57     18.28 o 
   6   2  13      565.13      527.22     44.12 o 
   7   2  13      181.64      191.18     19.50 o 
   8   2  13        0.00       13.50      6.98 o 
 -14   3  13        3.89       19.27      9.31 o 
 -13   3  13      847.81      928.64     33.17 o 
 -12   3  13       51.66       48.10      8.58 o 
 -11   3  13      260.07      274.96     23.53 o 
 -10   3  13        8.57       10.60      5.53 o 
  -9   3  13       48.81       47.60      8.41 o 
  -8   3  13        0.57       15.29      7.33 o 
  -7   3  13      236.03      222.66     18.05 o 
  -6   3  13       20.69       24.01      7.27 o 
  -5   3  13      258.12      263.60     20.81 o 
  -4   3  13        2.36        5.41      8.31 o 
  -3   3  13      124.09      105.59     15.75 o 
  -2   3  13      505.78      460.98     39.41 o 
  -1   3  13      189.63      167.09     13.03 o 
   0   3  13      152.98      158.67     12.22 o 
   1   3  13     1458.05     1525.53     53.18 o 
   2   3  13       43.54       31.49      8.84 o 
   3   3  13       70.40       85.24     18.36 o 
   4   3  13      254.91      232.59     20.65 o 
   5   3  13      720.55      753.53     34.87 o 
   6   3  13       11.10       20.02      9.38 o 
   7   3  13       91.40      106.37     19.23 o 
   8   3  13       95.14      111.73     15.52 o 
 -13   4  13        9.99       16.00      6.27 o 
 -12   4  13      561.93      593.71     22.19 o 
 -11   4  13       22.87       13.59      6.29 o 
 -10   4  13       26.19       18.29      7.44 o 
  -9   4  13        0.16        4.05      5.62 o 
  -8   4  13     1148.21     1216.10     28.48 o 
  -7   4  13       42.46       52.05      9.56 o 
  -6   4  13        1.14       12.62      4.93 o 
  -5   4  13       61.09       63.12      7.56 o 
  -4   4  13      944.50      997.43     30.17 o 
  -3   4  13      344.94      322.99     24.62 o 
  -2   4  13      237.98      239.97     20.90 o 
  -1   4  13        0.67       11.65     12.18 o 
   0   4  13     2496.46     2471.75     84.90 o 
   1   4  13       23.35       19.79     10.60 o 
   2   4  13     1075.84     1026.73     48.73 o 
   3   4  13       28.91       39.30      9.40 o 
   4   4  13      352.16      351.27     24.24 o 
   5   4  13        1.88       22.32      8.71 o 
   6   4  13      249.23      241.28     23.51 o 
   7   4  13       73.42       62.30     15.49 o 
 -12   5  13      103.96      109.80     11.57 o 
 -11   5  13        1.51       14.40      7.85 o 
 -10   5  13        9.78       16.36      7.32 o 
  -9   5  13      813.89      842.44     25.12 o 
  -8   5  13       16.24       20.89      9.23 o 
  -7   5  13      514.38      526.43     24.96 o 
  -6   5  13      256.98      251.28     23.92 o 
  -5   5  13      296.52      266.35     17.50 o 
  -4   5  13      139.07      138.23     14.27 o 
  -3   5  13      391.51      368.39     32.39 o 
  -2   5  13        2.71       16.59      7.25 o 
  -1   5  13       48.16       30.75      8.93 o 
   0   5  13       32.58       22.27      9.20 o 
   1   5  13      635.75      623.21     27.07 o 
   2   5  13        0.90       12.95      8.76 o 
   3   5  13       44.24       41.44     10.56 o 
   4   5  13       22.02       22.83      7.65 o 
   5   5  13      267.57      247.36     19.61 o 
   6   5  13       22.12       19.75      6.97 o 
 -10   6  13       49.10       64.08     12.96 o 
  -9   6  13        6.36       -0.09      7.96 o 
  -8   6  13      345.14      372.83     22.55 o 
  -7   6  13      269.03      232.60     18.87 o 
  -6   6  13       11.23       23.30      9.33 o 
  -5   6  13      154.07      149.00     12.36 o 
  -4   6  13      100.74      103.25     10.14 o 
  -3   6  13        1.76        8.87      4.53 o 
  -2   6  13        2.57       10.84      8.58 o 
  -1   6  13      118.89       97.58     13.77 o 
   0   6  13       17.57       19.12      7.32 o 
   1   6  13        1.31       11.08      8.33 o 
   2   6  13       11.57       19.91      9.27 o 
   3   6  13       51.00       38.33      9.95 o 
   4   6  13        8.31       16.16      5.86 o 
  -7   7  13       15.31       21.90      8.98 o 
  -6   7  13      519.52      513.39     23.04 o 
  -5   7  13       88.00       76.57     10.90 o 
  -4   7  13       12.54        2.29      7.28 o 
  -3   7  13       96.04      100.16     13.38 o 
  -2   7  13      159.61      183.54     18.19 o 
  -1   7  13        1.89        4.11      8.78 o 
   0   7  13      188.42      165.71     16.40 o 
 -14   0  14      263.11      270.32     35.31 o 
 -12   0  14      323.09      313.19     23.03 o 
 -10   0  14      419.66      405.03     34.63 o 
  -8   0  14      506.27      501.04     27.51 o 
  -6   0  14     2956.94     3004.62     86.14 o 
  -4   0  14      310.65      312.98     37.03 o 
  -2   0  14      427.12      440.43     32.16 o 
   0   0  14       48.60       95.43     19.27 o 
   2   0  14      942.74     1068.71     56.67 o 
   4   0  14      268.09      330.75     31.03 o 
   6   0  14      117.32      108.03     20.61 o 
   8   0  14      453.93      426.18     35.39 o 
 -14   1  14       54.65       59.42     14.79 o 
 -13   1  14        7.88       10.01      9.93 o 
 -12   1  14        6.35        3.14      7.74 o 
 -11   1  14      374.62      365.88     17.27 o 
 -10   1  14      139.63      135.55     11.21 o 
  -9   1  14      107.63       98.20     12.27 o 
  -8   1  14       14.76        6.24      8.15 o 
  -7   1  14      796.83      823.61     28.71 o 
  -6   1  14        8.55       -1.21      7.78 o 
  -5   1  14      149.19      129.14     11.67 o 
  -4   1  14       11.42       18.41      5.64 o 
  -3   1  14      692.02      679.77     28.39 o 
  -2   1  14        0.01        8.43     10.45 o 
  -1   1  14      895.02      980.79     34.35 o 
   0   1  14      389.19      384.26     22.38 o 
   1   1  14      502.59      534.35     26.64 o 
   2   1  14      250.67      237.76     19.11 o 
   3   1  14      562.42      579.99     27.07 o 
   4   1  14        9.78       19.91      6.78 o 
   5   1  14       54.20       54.19      9.59 o 
   6   1  14       57.89       53.93     13.00 o 
   7   1  14      647.78      592.01     46.70 o 
 -14   2  14        3.87        9.25     10.24 o 
 -13   2  14      164.07      151.63     27.66 o 
 -12   2  14      108.73      106.84     13.74 o 
 -11   2  14       85.52       63.95      9.97 o 
 -10   2  14       67.61       66.97     10.45 o 
  -9   2  14      541.49      522.14     36.91 o 
  -8   2  14       27.75       42.13     10.14 o 
  -7   2  14       10.11        9.40      6.19 o 
  -6   2  14       52.20       68.38      9.59 o 
  -5   2  14      406.74      386.03     19.24 o 
  -4   2  14        0.59        7.05      6.32 o 
  -3   2  14       26.51       24.75      8.42 o 
  -2   2  14     1212.66     1271.64     54.39 o 
  -1   2  14        3.73        9.93      8.14 o 
   0   2  14       33.64       28.42      7.76 o 
   1   2  14      639.17      695.01     26.46 o 
   2   2  14      512.38      557.32     23.16 o 
   3   2  14       36.72       29.57      9.80 o 
   4   2  14      218.03      240.10     21.20 o 
   5   2  14      419.72      418.75     29.62 o 
   6   2  14      206.16      198.48     20.86 o 
   7   2  14       71.22       62.95     19.42 o 
 -13   3  14       69.99       67.99     12.98 o 
 -12   3  14       44.34       59.29     10.46 o 
 -11   3  14       29.79       30.75      8.90 o 
 -10   3  14       22.75       21.99      7.84 o 
  -9   3  14       80.50       71.68     13.04 o 
  -8   3  14      769.06      776.92     27.36 o 
  -7   3  14      367.50      334.69     18.90 o 
  -6   3  14      156.50      131.34     17.73 o 
  -5   3  14        1.76       13.00      8.11 o 
  -4   3  14     1040.77     1045.46     42.13 o 
  -3   3  14        0.87       12.23      7.32 o 
  -2   3  14      173.33      161.36     23.39 o 
  -1   3  14      102.34      110.54     16.43 o 
   0   3  14     1157.29     1189.08     56.15 o 
   1   3  14        0.46       14.83      8.07 o 
   2   3  14      158.10      164.74     20.76 o 
   3   3  14      303.01      268.22     29.05 o 
   4   3  14      345.78      321.30     26.50 o 
   5   3  14        1.85       15.05      8.93 o 
   6   3  14      588.53      513.83     30.32 o 
 -12   4  14       75.68       90.07     11.23 o 
 -11   4  14       15.71       22.97      8.13 o 
 -10   4  14        0.02       15.92      6.45 o 
  -9   4  14      171.99      201.80     14.01 o 
  -8   4  14        0.64        1.60      8.10 o 
  -7   4  14      474.64      488.06     22.80 o 
  -6   4  14        2.42        6.18      6.40 o 
  -5   4  14      480.66      499.98     29.84 o 
  -4   4  14        2.62        5.01      8.32 o 
  -3   4  14      774.08      795.31     38.99 o 
  -2   4  14       19.26       20.42     10.40 o 
  -1   4  14      640.50      649.95     32.66 o 
   0   4  14        0.06        5.25      9.86 o 
   1   4  14      573.91      538.76     31.19 o 
   2   4  14       21.41       23.23      9.30 o 
   3   4  14      210.95      188.29     18.06 o 
   4   4  14       58.45       67.44     12.78 o 
   5   4  14      317.36      310.26     33.96 o 
 -11   5  14        1.58        9.75      4.76 o 
 -10   5  14      351.67      364.68     22.24 o 
  -9   5  14       14.15        9.40      7.42 o 
  -8   5  14      569.11      625.69     29.11 o 
  -7   5  14      262.96      265.68     20.13 o 
  -6   5  14      237.10      271.77     19.40 o 
  -5   5  14        0.97       15.73     12.03 o 
  -4   5  14      312.48      273.24     23.98 o 
  -3   5  14        2.20       10.45      6.57 o 
  -2   5  14        3.65       12.26      8.08 o 
  -1   5  14      120.72       84.27     19.08 o 
   0   5  14      202.36      159.42     33.69 o 
   1   5  14       14.04       17.34     12.81 o 
   2   5  14        3.95       18.74      7.54 o 
   3   5  14       29.92       37.14     11.79 o 
   4   5  14      157.88      171.71     20.91 o 
  -8   6  14        0.28       12.71      7.35 o 
  -7   6  14        1.63        2.00      5.75 o 
  -6   6  14      169.12      184.68     23.03 o 
  -5   6  14      385.00      398.10     22.98 o 
  -4   6  14        1.68        5.78     10.62 o 
  -3   6  14       96.40       51.82     20.57 o 
  -2   6  14      204.14      199.89     24.05 o 
  -1   6  14       11.99        7.66      9.00 o 
   0   6  14      139.34      142.54     16.55 o 
   1   6  14      129.13      129.84     15.83 o 
   2   6  14      168.85      166.91     18.99 o 
 -13   0  15      336.21      358.63     41.16 o 
 -11   0  15      994.85     1110.84     39.52 o 
  -9   0  15       22.60       17.39      9.83 o 
  -7   0  15      660.41      616.29     46.78 o 
  -5   0  15       26.58       13.65     13.80 o 
  -3   0  15       92.03      103.98     19.64 o 
  -1   0  15       75.13      124.37     24.59 o 
   1   0  15     2971.70     3330.41     86.74 o 
   3   0  15      550.80      578.66     41.38 o 
   5   0  15        3.92        5.70      9.52 o 
 -13   1  15       11.26       17.96     12.59 o 
 -12   1  15      579.36      567.57     24.81 o 
 -11   1  15      208.44      176.40     12.09 o 
 -10   1  15      200.25      181.25     13.13 o 
  -9   1  15        1.01        8.62      5.08 o 
  -8   1  15      242.88      258.21     17.26 o 
  -7   1  15       18.74       16.26      7.38 o 
  -6   1  15      576.35      536.12     28.63 o 
  -5   1  15      332.26      320.77     19.42 o 
  -4   1  15      118.15      120.81     12.59 o 
  -3   1  15      220.72      210.61     20.12 o 
  -2   1  15      485.03      592.91     34.93 o 
  -1   1  15     1189.19     1193.42     42.09 o 
   0   1  15      132.18      129.61     15.69 o 
   1   1  15       30.59       52.32     10.87 o 
   2   1  15     1031.77     1108.41     38.89 o 
   3   1  15      114.99      100.68     14.25 o 
   4   1  15      100.08      112.47     17.06 o 
   5   1  15       37.26       28.16      9.48 o 
   6   1  15      327.36      286.29     34.63 o 
 -13   2  15      177.69      179.37     21.45 o 
 -12   2  15       18.63       17.77     10.36 o 
 -11   2  15      147.73      122.34     12.66 o 
 -10   2  15      276.51      274.73     29.57 o 
  -9   2  15       37.57       41.86     10.10 o 
  -8   2  15       89.47       92.94     10.93 o 
  -7   2  15      488.46      478.32     32.70 o 
  -6   2  15      522.07      538.45     24.30 o 
  -5   2  15       19.91       16.56     10.45 o 
  -4   2  15      385.24      386.35     41.30 o 
  -3   2  15      520.72      544.11     30.69 o 
  -2   2  15       69.86       54.61     10.67 o 
  -1   2  15      174.10      193.13     21.15 o 
   0   2  15      503.55      574.00     27.74 o 
   1   2  15       74.68       71.99     10.76 o 
   2   2  15      150.22      159.35     22.71 o 
   3   2  15      504.29      502.25     31.72 o 
   4   2  15      120.82      108.76     16.35 o 
   5   2  15       20.08       18.18      9.79 o 
   6   2  15      158.36      134.47     20.75 o 
 -12   3  15       69.53       78.93     12.31 o 
 -11   3  15       27.88       25.24      8.78 o 
 -10   3  15       25.48       40.06     11.04 o 
  -9   3  15      338.14      345.70     23.00 o 
  -8   3  15       36.46       33.13      9.90 o 
  -7   3  15       97.97      124.00     14.17 o 
  -6   3  15       31.40       32.11      8.49 o 
  -5   3  15     1054.99     1106.88     33.51 o 
  -4   3  15        0.34        2.22      6.45 o 
  -3   3  15      431.43      449.01     21.67 o 
  -2   3  15       43.80       53.80     14.61 o 
  -1   3  15     1004.08     1037.62    105.81 o 
   0   3  15        1.02        5.71     11.32 o 
   1   3  15      523.75      580.73     55.47 o 
   2   3  15      144.78      131.50     25.83 o 
   3   3  15       71.11       70.68     11.47 o 
   4   3  15       61.79       28.15     11.05 o 
   5   3  15      223.51      219.26     42.62 o 
 -11   4  15       31.21       27.33     11.94 o 
 -10   4  15       49.71       53.77     14.75 o 
  -9   4  15      324.76      311.93     26.15 o 
  -8   4  15      108.72      118.45     13.32 o 
  -7   4  15       60.11       73.89     18.21 o 
  -6   4  15      625.64      671.16     34.16 o 
  -5   4  15        0.04        2.78     11.10 o 
  -4   4  15      825.95      922.98     49.89 o 
  -3   4  15       48.40       48.94     13.20 o 
  -2   4  15        0.41        9.53      6.55 o 
  -1   4  15        1.68       17.41      9.64 o 
   0   4  15      469.59      497.30     34.57 o 
   1   4  15       29.96       25.16     11.34 o 
   2   4  15       20.74       30.08      9.84 o 
   3   4  15       56.88       35.50     22.27 o 
   4   4  15       55.59       30.96     12.44 o 
  -9   5  15      186.59      202.67     17.75 o 
  -8   5  15       30.79       30.43     10.27 o 
  -7   5  15        6.34       -0.57     10.92 o 
  -6   5  15       41.04       44.01     13.30 o 
  -5   5  15      544.63      579.35     34.51 o 
  -4   5  15        4.75        9.42     11.65 o 
  -3   5  15       18.88        8.79     14.06 o 
  -2   5  15        0.84        9.13      8.93 o 
  -1   5  15      334.04      345.87     28.40 o 
   0   5  15       14.61        1.46     10.90 o 
   1   5  15      183.26      185.98     28.64 o 
   2   5  15      159.44      140.58     18.58 o 
  -5   6  15       56.34       47.33     17.64 o 
  -4   6  15      112.59      131.44     37.44 o 
  -3   6  15       22.30       10.83     12.39 o 
  -2   6  15       48.46       32.02     12.78 o 
 -12   0  16      347.46      391.39     62.29 o 
 -10   0  16        0.18       12.73      5.21 o 
  -8   0  16      209.11      240.50     34.93 o 
  -6   0  16       70.94       74.44     18.52 o 
  -4   0  16       33.40       27.36     18.21 o 
  -2   0  16      234.57      272.20     30.51 o 
   0   0  16        7.74        5.47     12.52 o 
   2   0  16      557.81      579.11     40.71 o 
   4   0  16       50.85       68.97     17.99 o 
 -12   1  16        9.41       11.55      9.03 o 
 -11   1  16      212.76      215.55     14.91 o 
 -10   1  16        0.76       11.15      5.57 o 
  -9   1  16       88.92      101.46     13.12 o 
  -8   1  16       28.87       26.47      8.58 o 
  -7   1  16      662.05      630.87     26.50 o 
  -6   1  16       45.45       39.16      7.34 o 
  -5   1  16       16.84       15.81      5.35 o 
  -4   1  16       20.91       37.39      9.48 o 
  -3   1  16      376.22      385.27     20.49 o 
  -2   1  16       73.73       77.76     15.24 o 
  -1   1  16       18.03       15.27     13.35 o 
   0   1  16      127.02       99.91     14.69 o 
   1   1  16     1370.61     1560.07     45.02 o 
   2   1  16       36.20       59.45     13.80 o 
   3   1  16      268.27      269.89     21.88 o 
   4   1  16       39.61       51.35     19.72 o 
 -12   2  16      193.76      208.23     18.00 o 
 -11   2  16        6.95       16.07      7.29 o 
 -10   2  16        7.08       24.45     10.06 o 
  -9   2  16       36.73       48.75     10.26 o 
  -8   2  16      503.88      465.89     24.02 o 
  -7   2  16       50.97       81.22     22.86 o 
  -6   2  16      290.27      274.55     18.72 o 
  -5   2  16      521.38      523.56     30.00 o 
  -4   2  16      333.50      323.87     32.56 o 
  -3   2  16       50.20       27.61      9.51 o 
  -2   2  16      366.56      442.31     22.57 o 
  -1   2  16      176.54      184.16     16.21 o 
   0   2  16      346.12      384.18     28.62 o 
   1   2  16      284.60      313.88     25.07 o 
   2   2  16      564.89      552.36     33.47 o 
   3   2  16        2.38       13.51      7.10 o 
   4   2  16        0.97       16.66      6.34 o 
 -11   3  16        0.77       14.90      6.51 o 
 -10   3  16      240.49      229.99     16.81 o 
  -9   3  16        1.55       18.18      6.50 o 
  -8   3  16       22.91       21.26      6.89 o 
  -7   3  16      131.80      163.68     14.90 o 
  -6   3  16      624.11      685.25     35.49 o 
  -5   3  16        3.79       10.92      6.38 o 
  -4   3  16      180.71      211.63     22.83 o 
  -3   3  16       43.86       60.22     17.08 o 
  -2   3  16      280.39      279.49     37.26 o 
  -1   3  16       78.50       89.61     17.25 o 
   0   3  16      537.80      569.78     36.32 o 
   1   3  16      124.09      112.99     15.75 o 
   2   3  16        5.57       28.96     10.10 o 
   3   3  16        3.50       15.80      7.96 o 
  -9   4  16      265.70      272.03     19.73 o 
  -8   4  16        0.01       -1.92      9.97 o 
  -7   4  16      138.91      116.31     18.35 o 
  -6   4  16       24.26       45.20      9.28 o 
  -5   4  16      430.57      453.51     30.37 o 
  -4   4  16        2.34       11.53      8.65 o 
  -3   4  16        1.70       -3.15     10.01 o 
  -2   4  16        0.23        9.05      8.64 o 
  -1   4  16      749.32      881.94     58.06 o 
   0   4  16       25.10       36.55     13.17 o 
   1   4  16       33.73       31.84     13.58 o 
   2   4  16       64.86       57.70     15.90 o 
  -6   5  16      441.68      507.83     33.03 o 
  -5   5  16       79.65       82.65     18.05 o 
  -4   5  16      183.99      199.13     23.19 o 
  -3   5  16       24.92       31.70     12.43 o 
  -2   5  16       43.77       31.53     11.92 o 
  -1   5  16        7.96       35.92     14.24 o 
 -11   0  17       28.70       33.22     12.02 o 
  -9   0  17      295.99      265.65     24.00 o 
  -7   0  17      299.13      286.98     37.14 o 
  -5   0  17      673.54      592.60     43.18 o 
  -3   0  17      378.23      388.70     35.91 o 
  -1   0  17      320.06      383.82     37.11 o 
   1   0  17      365.71      408.64     43.03 o 
   3   0  17      172.11      153.01     22.87 o 
 -11   1  17        3.87       15.70      5.95 o 
 -10   1  17       23.90       23.15      8.25 o 
  -9   1  17       45.68       37.83      8.76 o 
  -8   1  17      294.50      267.50     19.33 o 
  -7   1  17       97.40       97.02     14.93 o 
  -6   1  17        3.66       15.01      8.78 o 
  -5   1  17       48.72       52.29     10.54 o 
  -4   1  17      559.55      604.71     45.74 o 
  -3   1  17      192.58      163.14     16.20 o 
  -2   1  17      400.23      405.50     21.65 o 
  -1   1  17      236.67      248.19     20.78 o 
   0   1  17      235.37      230.73     21.25 o 
   1   1  17       46.60       30.77     12.73 o 
   2   1  17      426.17      447.79     27.51 o 
 -10   2  17      167.27      166.04     17.21 o 
  -9   2  17       66.05       74.53     11.33 o 
  -8   2  17       37.44       30.24      8.29 o 
  -7   2  17       98.73       99.65     13.26 o 
  -6   2  17      254.01      236.81     38.36 o 
  -5   2  17       21.44       18.42      8.44 o 
  -4   2  17       57.80       59.25     10.84 o 
  -3   2  17      319.79      345.87     23.17 o 
  -2   2  17       19.35       30.01      7.80 o 
  -1   2  17       62.58       67.17     16.08 o 
   0   2  17      158.74      192.42     30.39 o 
   1   2  17      498.93      457.86     49.66 o 
   2   2  17      237.55      258.91     23.75 o 
  -9   3  17      277.21      285.54     19.62 o 
  -8   3  17      106.98       96.76     11.53 o 
  -7   3  17      187.54      167.23     15.07 o 
  -6   3  17        5.25        4.11      9.35 o 
  -5   3  17      473.21      469.38     31.72 o 
  -4   3  17       15.88       19.90     10.09 o 
  -3   3  17       87.07       97.12     18.19 o 
  -2   3  17        1.75       12.57      7.68 o 
  -1   3  17      193.82      225.34     31.67 o 
   0   3  17       40.96       60.27     35.12 o 
   1   3  17       12.79       26.41     14.80 o 
  -6   4  17      551.09      625.90     36.56 o 
  -5   4  17        0.64       14.59      6.34 o 
  -4   4  17      128.74      136.98     20.30 o 
  -3   4  17       21.13       19.57     11.77 o 
  -2   4  17      152.24      183.02     22.59 o 
  -8   0  18      292.00      277.01     44.68 o 
  -6   0  18       58.17       71.93     16.57 o 
  -4   0  18      353.37      366.51     41.61 o 
  -2   0  18       71.82       89.21     25.19 o 
   0   0  18      920.01      971.70     53.52 o 
  -8   1  18       52.13       52.41     13.05 o 
  -7   1  18       42.21       53.53     15.00 o 
  -6   1  18       39.17       22.91      9.76 o 
  -5   1  18      372.45      330.83     22.52 o 
  -4   1  18       19.32       11.76      6.71 o 
  -3   1  18      209.46      225.88     17.81 o 
  -2   1  18      128.65      138.23     14.49 o 
  -1   1  18        9.10        8.73      7.56 o 
   0   1  18       87.30       60.62     11.83 o 
  -7   2  18       24.55       15.97      6.28 o 
  -6   2  18       13.80       15.55      6.99 o 
  -5   2  18      209.01      220.51     18.47 o 
  -4   2  18      189.82      142.84     15.83 o 
  -3   2  18        4.07       14.37     17.91 o 
  -2   2  18       15.08       14.83      7.49 o 
  -1   2  18      281.26      298.70     29.95 o 
                                                 
